# Supplementary material for: Transcriptome analysis in primary neural stem cells using a tag cDNA amplification method
Source: BMC Neurosci. 2005 Apr 15;6:28. doi: 10.1186/1471-2202-6-28 (PMC1112599; doi:10.1186/1471-2202-6-28)
Supplement: Additional File 1 — Genes differentially expressed in the neurosphere vs. differentiated cells comparison (F-G). Genes with p < 0.001, calculated by empirical Bayes moderated t-test and false discovery rate adjustment, are included. Genes with M-value < 0 are up-regulated in differentiated cells, genes with M-value > 0 are up-regulated in neurospheres. M = log2(Cy5/Cy3); A = 1/2log2(Cy5*Cy3); p-value = unadjusted p-value; fdr adjusted p-value = false discovery rate adjusted p-value; B = B-value calculated by empirical Bayes moderated t-test. Higher B-values mean higher probability for differential expression. [file 1471-2202-6-28-S1.xls]

## Sheet: AddDataFile.050411
Genbank Acc.no.	Unigene ClusterID	GeneID	Gene Name	Gene Symbol	M	t	fdr adjusted p-value	B
CX240827	Mm.200608	12759	Clusterin	Clu	-3.50344	-36.3483	1.89609e-10	22.2921
CX241145	Mm.289645	17263	GTL2, imprinted maternally expressed untranslated mRNA	Gtl2	-3.77413	-34.2988	1.94747e-10	21.6841
CX238761	Mm.354720	14681	Guanine nucleotide binding protein, alpha o	Gnao1	-3.11247	-32.5631	2.47079e-10	21.1282
CX235874	Mm.40461	17433	Myelin-associated oligodendrocytic basic protein	Mobp	-2.96119	-26.5584	2.26959e-09	18.8539
CX241318	Mm.289645	17263	GTL2, imprinted maternally expressed untranslated mRNA	Gtl2	-4.42913	-35.4933	2.26959e-09	18.1161
CX236810	Mm.210815	20411;78422;107089;71588;70485	Sorbin and SH3 domain containing 1	Sorbs1	-2.28732	-24.665	3.80584e-09	17.9987
CX241478	Mm.25874	77976	RIKEN cDNA B230104P22 gene	B230104P22Rik	-3.43513	-27.4351	4.46405e-09	17.6597
CX241468	Mm.4543	13390	Distal-less homeobox 1	Dlx1	-2.84347	-23.8681	1.89399e-08	16.1921
CX240901	Mm.271178	67166	ADP-ribosylation factor-like 10C	Arl10c	-2.60597	-20.6956	2.17294e-08	15.9237
CX238347	Mm.252063	17196	Myelin basic protein	Mbp	-2.62211	-19.8943	3.16304e-08	15.4499
CX237333	Mm.89912	107971	Fibroblast growth factor receptor substrate 3	Frs3	-1.66795	-19.1781	4.26539e-08	15.0083
CX240173	Mm.291442	20692	Secreted acidic cysteine rich glycoprotein	Sparc	-2.00846	-19.1215	4.26539e-08	14.9727
CX242944	Mm.29975	67092	Glycine amidinotransferase (L-arginine:glycine amidinotransferase)	Gatm	1.84606	18.831	4.74066e-08	14.7878
CX240709	Mm.30035	107747	Formyltetrahydrofolate dehydrogenase	Fthfd	2.06508	18.7158	4.74173e-08	14.7137
CX238313	Mm.206505	21858;78135	Tissue inhibitor of metalloproteinase 2	Timp2	-2.66861	-18.4388	5.30163e-08	14.5334
CX242150	Mm.62	18574	Phosphodiesterase 1B, Ca2+-calmodulin dependent	Pde1b	1.83711	17.8089	7.56688e-08	14.1124
CX238011	Mm.218891	54366	Catenin alpha-like 1	Catnal1	-1.87774	-17.5271	8.21169e-08	13.9188
CX236462	Mm.34126	74617	Serine carboxypeptidase 1	Scpep1	-2.54428	-17.5169	8.21169e-08	13.9118
CX242808	Mm.207496	18751	Protein kinase C, beta 1	Prkcb1	1.85843	17.3274	8.86967e-08	13.7798
CX242347	Mm.271770	98932;433496	Similar to Myl9 protein	Myl9	-2.8597	-18.7429	1.0973e-07	13.5489
CX243886	Mm.289645	17263	GTL2, imprinted maternally expressed untranslated mRNA	Gtl2	-2.213	-18.7388	1.0973e-07	13.5466
CX239984	Mm.221275	104001	Reticulon 1	Rtn1	-1.45207	-16.5647	1.31666e-07	13.2327
CX237058	Mm.29855	19268	Protein tyrosine phosphatase, receptor type, F	Ptprf	-1.59356	-16.4465	1.37249e-07	13.1457
CX240610	Mm.281287	72160;107895	RIKEN cDNA 2610024A01 gene	2610024A01Rik	-1.91199	-16.2406	1.48567e-07	12.9924
CX633026			#N/A	CX633026	-1.4904	-16.2251	1.48567e-07	12.9808
CX235484	Mm.178246	216848	Chromodomain helicase DNA binding protein 3	Chd3	-2.31294	-19.562	2.02275e-07	12.7368
CX243757	Mm.260601	242521	Kelch-like 9 (Drosophila)	Klhl9	-2.8477	-17.2252	2.10533e-07	12.6073
CX241157	Mm.194225	70397	RIKEN cDNA 1110020A09 gene	1110020A09Rik	-2.04531	-15.7259	2.02275e-07	12.6005
CX242905			#N/A	CX242905	-1.44046	-15.5154	2.14078e-07	12.4364
CX238963	Mm.38496	29873	Chondroitin sulfate proteoglycan 5	Cspg5	1.49103	15.4994	2.14078e-07	12.4238
CX242849	Mm.648	19122	Prion protein	Prnp	-1.79998	-15.2438	2.45255e-07	12.2214
CX236247	Mm.128733	27528	DNA segment, human D4S114	D0H4S114	-1.52112	-15.2109	2.45255e-07	12.1952
CX243953	Mm.260515	331528	Hypothetical LOC331528	CX243953	-1.68406	-15.2018	2.45255e-07	12.1879
CX236005	Mm.24838	108897	RIKEN cDNA 2810003C17 gene	2810003C17Rik	-1.74534	-15.1519	2.47561e-07	12.1479
CX239751	Mm.181862	15531	N-deacetylase/N-sulfotransferase (heparan glucosaminyl) 1	Ndst1	-1.38043	-15.0654	2.57459e-07	12.0782
CX242061	Mm.272290	171469	G protein-coupled receptor 37-like 1	Gpr37l1	-1.36562	-14.9728	2.66938e-07	12.0031
CX238963	Mm.38496	29873	Chondroitin sulfate proteoglycan 5	Cspg5	1.7297	14.9211	2.66938e-07	11.961
CX237579	Mm.40461	17433	Myelin-associated oligodendrocytic basic protein	Mobp	-1.9999	-14.9163	2.66938e-07	11.9572
CX242456	Mm.291442	20692	Secreted acidic cysteine rich glycoprotein	Sparc	-2.83541	-16.0888	3.10847e-07	11.8423
CX236584	Mm.277812	22350	Villin 2	Vil2	-1.33891	-14.7681	2.92895e-07	11.8356
CX238236	Mm.30355	16572	Kinesin family member 5A	Kif5a	-1.63911	-16.0686	3.10847e-07	11.8282
CX244439	Mm.21623	52585	Dehydrogenase/reductase (SDR family) member 1	Dhrs1	-1.27179	-14.5569	3.20608e-07	11.6604
CX241694	Mm.21002	20525	Solute carrier family 2 (facilitated glucose transporter), member 1	Slc2a1	-1.64638	-14.5361	3.20608e-07	11.643
CX238326	Mm.1426	51791	Regulator of G-protein signaling 14	Rgs14	-2.1933	-14.4175	3.45322e-07	11.5433
CX239053	Mm.4857	12323	Calcium/calmodulin-dependent protein kinase II, beta	Camk2b	1.62943	14.3761	3.49357e-07	11.5084
CX239776	Mm.252063	17196	Myelin basic protein	Mbp	-2.6057	-14.2651	3.74629e-07	11.4141
CX235557	Mm.241355	17136	Myelin-associated glycoprotein	Mag	-2.21952	-14.0817	4.27333e-07	11.2569
CX236631	Mm.136238	78143	RIKEN cDNA 7330412A13 gene	7330412A13Rik	-1.7817	-14.0532	4.28602e-07	11.2322
CX236279	Mm.107180	109065	RIKEN cDNA 1110034A24 gene	1110034A24Rik	-1.52605	-13.9764	4.47941e-07	11.1656
CX237548	Mm.12459	102334;72505	Ankyrin repeat domain 10	Ankrd10	-1.38893	-13.9458	4.50511e-07	11.139
CX239390	Mm.213204	80906;107261	Kv channel-interacting protein 2	Kcnip2	-2.12649	-13.6913	5.45309e-07	10.9154
CX237073	Mm.312448	238384	Solute carrier family 24 (sodium/potassium/calcium exchanger), member 4	Slc24a4	-1.20227	-13.6764	5.45309e-07	10.9021
CX242889	Mm.29358	67971	RIKEN cDNA 2700055K07 gene	2700055K07Rik	-2.03226	-18.2595	6.73251e-07	10.8268
CX239311	Mm.8180	22240;78525	Dihydropyrimidinase-like 3	Dpysl3	-1.21067	-13.5902	5.76405e-07	10.8254
CX240132	Mm.30355	16572	Kinesin family member 5A	Kif5a	-1.42306	-13.5636	5.7893e-07	10.8016
CX243771	Mm.131074	67991	BTB (POZ) domain containing 14A	Btbd14a	-1.49481	-13.5306	5.84965e-07	10.7721
CX238589	Mm.226704	320243;14400;320370;97214	gamma-aminobutyric acid (GABA-A) receptor, subunit beta 1	Gabrb1	-2.03903	-16.0294	6.73251e-07	10.7444
CX238041	Mm.41911	13116	Cytochrome P450, family 46, subfamily a, polypeptide 1	Cyp46a1	-1.63785	-13.4183	6.33428e-07	10.671
CX239520	Mm.21549	80888	Heat shock 27kDa protein 8	Hspb8	-2.10415	-14.4784	6.69455e-07	10.6571
CX236186	Mm.648	19122	Prion protein	Prnp	-1.38708	-13.393	6.33428e-07	10.6481
CX241376	Mm.26680	67826	RIKEN cDNA 1110031B06 gene	1110031B06Rik	-1.39166	-13.3788	6.33428e-07	10.6353
CX236742	Mm.41557	69938	Secernin 1	Scrn1	-1.41633	-13.3241	6.53421e-07	10.5856
CX242451	Mm.32780	170790	Megalencephalic leukoencephalopathy with subcortical cysts 1 homolog (human)	Mlc1	-1.20859	-13.1567	7.05564e-07	10.4324
CX241135	Mm.329663	381199	Expressed sequence AW125688	AW125688	-1.26404	-13.1394	7.05564e-07	10.4165
CX236897			#N/A	CX236897	-1.27115	-13.1285	7.05564e-07	10.4064
CX240573	Mm.297197	192216	Transmembrane 4 superfamily member 10	Tm4sf10	-1.60328	-13.096	7.06387e-07	10.3764
CX241446			#N/A	CX241446	-1.87265	-13.0933	7.06387e-07	10.3739
CX244097	Mm.3304	18197	Neuron specific gene family member 2	Nsg2	-1.15236	-12.9213	8.12661e-07	10.2138
CX242131	Mm.291831	14756;105292	Glycosylphosphatidylinositol specific phospholipase D1	Gpld1	-1.4818	-15.211	9.8379e-07	10.1924
CX242812	Mm.22094	228836	Discs, large homolog-associated protein 4 (Drosophila)	Dlgap4	-1.30692	-12.8943	8.20722e-07	10.1885
CX235601	Mm.4857	12323	Calcium/calmodulin-dependent protein kinase II, beta	Camk2b	2.41795	13.6873	1.00336e-06	10.0254
CX236219	Mm.74696		CDNA clone IMAGE:3376099, partial cds	CX236219	-1.42734	-12.6866	9.78138e-07	9.99221
CX238596	Mm.371544	11740	Solute carrier family 25 (mitochondrial carrier, adenine nucleotide translocator), member 5	Slc25a5	1.47753	12.6504	9.8379e-07	9.9577
CX242269	Mm.1682	19261;73002	RIKEN cDNA 2900076A13 gene	Ptpns1	-1.515	-12.6244	9.93324e-07	9.93284
CX236968	Mm.117429	56490;320324	Zinc finger and BTB domain containing 20	Zbtb20	-1.61566	-12.5843	1.00336e-06	9.89446
CX238484	Mm.210857	17441;320041	RIKEN cDNA B230317G11 gene	Mog	-1.68496	-12.4449	1.12747e-06	9.76
CX241323	Mm.252497	16561;399579	Kinesin family member 1B	Kif1b	-1.12818	-12.2748	1.30612e-06	9.59407
CX237709	Mm.259634	381921;330654	Hypothetical protein B230344N16	Taok2	-1.97047	-14.205	1.62159e-06	9.51662
CX238455	Mm.9114	12971	Crystallin, mu	Crym	-1.44312	-12.1529	1.44794e-06	9.47381
CX633048			#N/A	CX633048	-1.9804	-12.0972	1.48586e-06	9.41853
CX240174	Mm.62	18574	Phosphodiesterase 1B, Ca2+-calmodulin dependent	Pde1b	1.3978	12.0831	1.48586e-06	9.40453
CX242397			#N/A	CX242397	-1.45003	-12.0772	1.48586e-06	9.39866
CX242388	Mm.289463		Transcribed locus, weakly similar to XP_541454.1 similar to zinc finger protein 615 [Canis familiaris]	CX242388	1.30034	12.0737	1.48586e-06	9.39513
CX238263	Mm.236587	52398	DNA segment, Chr 5, ERATO Doi 606, expressed	D5Ertd606e	1.27193	11.978	1.60552e-06	9.29943
CX236106	Mm.4550	11931	ATPase, Na+/K+ transporting, beta 1 polypeptide	Atp1b1	-1.66155	-11.9683	1.60552e-06	9.28976
CX243120	Mm.18830	77569	RIKEN cDNA 3732412D22 gene	3732412D22Rik	-1.18576	-11.9528	1.61074e-06	9.27411
CX235489	Mm.218657	66471	Acidic (leucine-rich) nuclear phosphoprotein 32 family, member E	Anp32e	1.16712	11.9358	1.6184e-06	9.25704
CX242118	Mm.32780	170790	Megalencephalic leukoencephalopathy with subcortical cysts 1 homolog (human)	Mlc1	-1.18444	-12.745	1.77014e-06	9.22514
CX236879	Mm.58836	12974;103521	Citrate synthase	Cs	1.45685	11.9034	1.6322e-06	9.22437
CX240531	Mm.2976	14726	Glycoprotein 38	Gp38	-1.49421	-11.8802	1.6507e-06	9.20093
CX241120	Mm.30355	16572	Kinesin family member 5A	Kif5a	-1.51539	-11.8079	1.7518e-06	9.12761
CX241774	Mm.930	13039	Cathepsin L	Ctsl	-1.23705	-11.7121	1.86932e-06	9.02992
CX236900	Mm.262294	19317;170624;106817	Quaking	Qk	1.1555	11.7084	1.86932e-06	9.02611
CX235459	Mm.290802	66355	Guanosine monophosphate reductase	Gmpr	-1.3592	-12.5006	2.02616e-06	9.00829
CX242264	Mm.36683	66143	Eukaryotic translation elongation factor 1 epsilon 1	Eef1e1	1.14853	11.6653	1.92989e-06	8.98186
CX239348	Mm.1451	17304	Milk fat globule-EGF factor 8 protein	Mfge8	1.11447	11.648	1.94245e-06	8.96412
CX244326	Mm.2115	51810	Heterogeneous nuclear ribonucleoprotein U	Hnrpu	1.27033	11.6372	1.94289e-06	8.953
CX242440	Mm.121920	20660;52810	Sortilin-related receptor, LDLR class A repeats-containing	Sorl1	-2.18008	-13.4016	2.45354e-06	8.92281
CX239083	Mm.34650	18483	Paralemmin	Palm	-1.389	-11.5814	2.02616e-06	8.89541
CX236165	Mm.274346	23999	Protein tyrosine kinase 9-like (A6-related protein)	Ptk9l	-1.44201	-11.5281	2.10004e-06	8.84017
CX243164	Mm.7329	14431	Guanidinoacetate methyltransferase	Gamt	1.18496	11.4947	2.1498e-06	8.80537
CX236208	Mm.37214	22041	Transferrin	Trf	-1.27748	-11.3806	2.38713e-06	8.68612
CX235940	Mm.256687	74552	RIKEN cDNA 9130020G22 gene	9130020G22Rik	-1.28693	-11.3533	2.42996e-06	8.65737
CX238499	Mm.24202	56371;73822	Fizzy/cell division cycle 20 related 1 (Drosophila)	Fzr1	-1.7656	-11.3243	2.45419e-06	8.62685
CX237843	Mm.41557	69938	Secernin 1	Scrn1	-1.30388	-11.3142	2.4546e-06	8.61613
CX237456	Mm.185453	13690;77989	RIKEN cDNA 1700012D14 gene	Eif4g2	-1.70239	-11.3044	2.4546e-06	8.60577
CX241741	Mm.44871	67287	Poly (ADP-ribose) polymerase family, member 6	Parp6	-1.14804	-11.2961	2.4546e-06	8.59708
CX240252	Mm.254181		Transcribed locus, strongly similar to NP_034093.1 cryptochrome 2 (photolyase-like) [Mus musculus]	CX240252	-0.964256	-11.2108	2.65279e-06	8.50659
CX240567	Mm.62876	52696;69236	ZW10 interactor	Zwint	1.02355	11.1663	2.73547e-06	8.45912
CX240196	Mm.181959	13653	Early growth response 1	Egr1	2.46871	11.163	2.73547e-06	8.45554
CX241311	Mm.53862	235611	Plexin B1	Plxnb1	-1.25277	-11.148	2.75287e-06	8.43952
CX235563	Mm.45058	12326	Calcium/calmodulin-dependent protein kinase IV	Camk4	-1.54448	-11.8162	3.16214e-06	8.37956
CX241093	Mm.28844	106581	Expressed sequence AI429612	AI429612	-1.50061	-11.0057	3.15001e-06	8.28655
CX244335	Mm.217362	224860	Phospholipase C-like 2	Plcl2	-1.30109	-10.9972	3.15001e-06	8.27729
CX244008	Mm.246466	239217	Potassium channel tetramerisation domain containing 12	Kctd12	1.34944	10.9917	3.15001e-06	8.27141
CX242673	Mm.223674	20977;319279	Synaptophysin	Syp	-1.62697	-10.9511	3.2294e-06	8.22736
CX238054	Mm.44736	13429	Dynamin 1	Dnm1	1.15205	10.9408	3.23647e-06	8.21614
CX244380	Mm.21135	192119;52098	DNA segment, Chr 12, ERATO Doi 7, expressed	Dicer1	-1.79923	-10.8499	3.51711e-06	8.11695
CX237490	Mm.44662	277468;77482	RIKEN cDNA C030041M11 gene	Slc39a12	-1.08123	-10.8452	3.51711e-06	8.11182
CX242602			#N/A	CX242602	-2.69197	-15.3162	5.33227e-06	8.08692
CX239880	Mm.62	18574	Phosphodiesterase 1B, Ca2+-calmodulin dependent	Pde1b	1.34405	10.8178	3.56238e-06	8.08178
CX238065	Mm.286834	83675	Bicaudal C homolog 1 (Drosophila)	Bicc1	-1.2687	-10.8172	3.56238e-06	8.08112
CX242928	Mm.211712	320668;70114	RIKEN cDNA B930042K01 gene	B930042K01Rik	1.05302	10.7906	3.63364e-06	8.0519
CX235624	Mm.331491	229279	Heterogeneous nuclear ribonucleoprotein A3	Hnrpa3	1.9272	10.7699	3.67002e-06	8.02916
CX238164	Mm.29807	22223	Ubiquitin carboxy-terminal hydrolase L1	Uchl1	-0.974905	-10.7658	3.67002e-06	8.02456
CX242819	Mm.43152	72065	RAP2C, member of RAS oncogene family	Rap2c	1.72903	10.7283	3.78799e-06	7.98321
CX242832	Mm.29476	72729	CDC42 small effector 2	Cdc42se2	1.19476	10.7009	3.86905e-06	7.95282
CX243028	Mm.219428	171567	Non-metastatic cells 7, protein expressed in	Nme7	-1.21724	-10.6905	3.88092e-06	7.94138
CX241659	Mm.347445	15586;56441	Hyaluronidase 1	Hyal1	-1.15038	-10.6557	3.99605e-06	7.90272
CX238037	Mm.136238	78143	RIKEN cDNA 7330412A13 gene	7330412A13Rik	-1.53196	-10.6119	4.15508e-06	7.8539
CX239757	Mm.32780	170790	Megalencephalic leukoencephalopathy with subcortical cysts 1 homolog (human)	Mlc1	-1.29144	-10.5479	4.41601e-06	7.78232
CX237065	Mm.328463	436241	Similar to DnaJ (Hsp40) homolog, subfamily B, member 9; microvascular endothelial differentiation gene 1; DNA j protein b9; microvascular endothelial differentiation gene	CX237065	-1.28921	-10.5128	4.55095e-06	7.74292
CX239595	Mm.28262	19735	Regulator of G-protein signaling 2	Rgs2	-1.16115	-10.4592	4.78561e-06	7.68253
CX242663	Mm.299737	12794	Cornichon homolog 2 (Drosophila)	Cnih2	1.2409	10.3499	5.33227e-06	7.55853
CX633022			#N/A	CX633022	1.15411	10.3226	5.42956e-06	7.52731
CX238055	Mm.247093	53600;68657	RIKEN cDNA 1110034E15 gene	Timm23	0.882944	10.2914	5.57694e-06	7.49165
CX236323	Mm.279195	67834	Isocitrate dehydrogenase 3 (NAD+) alpha	Idh3a	0.968881	10.2819	5.59438e-06	7.48074
CX239647	Mm.2931	14251	Flotillin 1	Flot1	-1.22493	-10.2496	5.75455e-06	7.44368
CX238316	Mm.261831	66882	Basic leucine zipper and W2 domains 1	Bzw1	1.12214	10.243	5.75459e-06	7.43613
CX237206	Mm.271230	58212;73059	RIKEN cDNA 2900083I11 gene	AB041661	-1.05366	-10.2253	5.80259e-06	7.41575
CX237052	Mm.1441	75106	RIKEN cDNA 4930519F16 gene	4930519F16Rik	-1.36442	-10.2225	5.80259e-06	7.41254
CX244219	Mm.7141	18538	Proliferating cell nuclear antigen	Pcna	0.986709	10.2102	5.84034e-06	7.39839
CX241967	Mm.22154	23934	Lymphocyte antigen 6 complex, locus H	Ly6h	-1.28616	-10.7963	6.55036e-06	7.378
CX237691	Mm.82143	75568	RIKEN cDNA 1700028N11 gene	1700028N11Rik	-1.0119	-10.1437	6.24245e-06	7.32152
CX239465	Mm.131150	110052	DEK oncogene (DNA binding)	Dek	0.953229	10.135	6.25936e-06	7.31142
CX240394	Mm.18830	77569	RIKEN cDNA 3732412D22 gene	3732412D22Rik	-2.0778	-10.6391	7.54183e-06	7.21628
CX241350	Mm.30355	16572	Kinesin family member 5A	Kif5a	-1.43725	-10.6134	7.63226e-06	7.18967
CX235689	Mm.146332	52250	DNA segment, Chr 6, ERATO Doi 253, expressed	D6Ertd253e	1.23222	10.6066	7.63288e-06	7.18259
CX238462	Mm.1777	432551	Similar to 60 kDa heat shock protein, mitochondrial precursor (Hsp60) (60 kDa chaperonin) (CPN60) (Heat shock protein 60) (HSP-60) (Mitochondrial matrix protein P1) (HSP-65)	CX238462	1.182	9.98522	7.29762e-06	7.13668
CX236235	Mm.87052	16469	Jerky	Jrk	0.996479	9.94058	7.56989e-06	7.08419
CX242971	Mm.12677	11949;97882	ATP synthase, H+ transporting, mitochondrial F1 complex, gamma polypeptide 1	Atp5c1	1.15422	9.90479	7.72546e-06	7.04196
CX235820	Mm.28947	78339	Tweety homolog 3 (Drosophila)	Ttyh3	1.14267	9.87271	7.95853e-06	7.00399
CX236317			#N/A	CX236317	1.06373	9.82727	8.32525e-06	6.95005
CX237451	Mm.247210	246179	Fukuyama type congenital muscular dystrophy homolog (human)	Fcmd	-1.79572	-11.0176	1.05929e-05	6.92812
CX241612	Mm.268346	216049	Zinc finger protein 365	Zfp365	1.35797	10.3584	9.29357e-06	6.92216
CX238256	Mm.2386	20255	Secretogranin III	Scg3	-1.22655	-9.76691	8.86057e-06	6.8781
CX633062			#N/A	CX633062	0.826808	9.71885	9.25697e-06	6.82053
CX240147	Mm.2379	57319	Sphingomyelin phosphodiesterase, acid-like 3A	Smpdl3a	-1.36083	-9.71396	9.25697e-06	6.81467
CX240925	Mm.248019	66787;404579	RIKEN cDNA 4933433P14 gene	4933433P14Rik	0.961689	9.71188	9.25697e-06	6.81217
CX236719	Mm.180763	110351;69808	RIKEN cDNA 1810058N05 gene	Rap1ga1	0.821514	9.69189	9.35293e-06	6.78815
CX237287			#N/A	CX237287	-0.98803	-9.64432	9.81819e-06	6.73082
CX240490	Mm.272120	14415	Glutamic acid decarboxylase 1	Gad1	-1.15978	-9.63426	9.87131e-06	6.71867
CX239225	Mm.29742	12484	CD24a antigen	Cd24a	-0.955677	-9.62678	9.89555e-06	6.70963
CX236813	Mm.52319	58233	DnaJ (Hsp40) homolog, subfamily A, member 4	Dnaja4	-1.05014	-9.59825	1.01651e-05	6.67509
CX236981	Mm.303703	218888	MGC46821	MGC46821	0.989731	9.59252	1.01704e-05	6.66814
CX238517	Mm.370197	19050;74100	Data not found	Arpp21	-1.59666	-9.52048	1.09006e-05	6.58051
CX238600	Mm.220329	241424	RIKEN cDNA A230052E19 gene	A230052E19Rik	-1.20906	-9.51621	1.09006e-05	6.5753
CX237209	Mm.359907	14702	Data not found	Gng2	-1.35638	-9.5122	1.09006e-05	6.57041
CX235664	Mm.5021	12305	Discoidin domain receptor family, member 1	Ddr1	-0.817949	-9.49368	1.10731e-05	6.54778
CX242859	Mm.248637	20529;66440	Solute carrier family 31, member 1	Slc31a1	-1.22697	-9.47776	1.12149e-05	6.5283
CX238110	Mm.290083	235281	Sodium channel, voltage-gated, type III, beta	Scn3b	-1.25311	-9.4714	1.12326e-05	6.52051
CX244099	Mm.41665	66168	Glutamate receptor, ionotropic, N-methyl D-asparate-associated protein 1 (glutamate binding)	Grina	-1.13982	-9.46267	1.12821e-05	6.50981
CX236291			#N/A	CX236291	-0.990471	-9.45767	1.12827e-05	6.50368
CX239547	Mm.329258	18189	Neurexin I	Nrxn1	-1.24522	-9.44117	1.14137e-05	6.48344
CX243713	Mm.273874	56421	Phosphofructokinase, platelet	Pfkp	-1.02131	-9.43804	1.14137e-05	6.47959
CX235439	Mm.262000	19243	Protein tyrosine phosphatase 4a1	Ptp4a1	1.21105	9.40011	1.18665e-05	6.43292
CX237912	Mm.265125	77305	RIKEN cDNA 9430077D24 gene	9430077D24Rik	0.836784	9.31877	1.29901e-05	6.33232
CX241555	Mm.53687	14025	B-cell CLL/lymphoma 11A (zinc finger protein)	Bcl11a	-0.964114	-9.30902	1.30673e-05	6.32023
CX237090	Mm.52682		Adult male corpora quadrigemina cDNA, RIKEN full-length enriched library, clone:B230306E21 product:unknown EST, full insert sequence	CX237090	-1.2524	-9.29623	1.31931e-05	6.30434
CX237500	Mm.143831	60596	Guanylate cyclase 1, soluble, alpha 3	Gucy1a3	-0.964104	-9.25667	1.37522e-05	6.25507
CX240544	Mm.252987	57138	Solute carrier family 12, member 5	Slc12a5	-1.35827	-9.22579	1.41239e-05	6.2165
CX236916	Mm.257818	53607	Small nuclear ribonucleoprotein polypeptide A	Snrpa	0.815766	9.22506	1.41239e-05	6.21558
CX237453	Mm.181959	13653	Early growth response 1	Egr1	2.05875	9.16559	1.50838e-05	6.14102
CX243203	Mm.220328	229709	S-adenosylhomocysteine hydrolase-like 1	Ahcyl1	1.12683	9.13682	1.55298e-05	6.10482
CX236454	Mm.234210	329697;433612;99870	Expressed sequence AI849053	AI849053	1.21461	9.60847	1.6823e-05	6.1018
CX241627	Mm.9075	13849	Epoxide hydrolase 1, microsomal	Ephx1	-0.912379	-9.09006	1.62659e-05	6.04578
CX238574	Mm.12145	19646	Retinoblastoma binding protein 4	Rbbp4	0.823968	9.08946	1.62659e-05	6.04502
CX239904	Mm.291776	51798	Enoyl coenzyme A hydratase 1, peroxisomal	Ech1	-0.836024	-9.0695	1.65743e-05	6.01974
CX238219	Mm.306018	320541	RIKEN cDNA A530082C11 gene	A530082C11Rik	-1.33926	-9.04825	1.6823e-05	5.99278
CX244110	Mm.143877	13589	Microtubule-associated protein, RP/EB family, member 1	Mapre1	0.934297	9.04725	1.6823e-05	5.99152
CX243235	Mm.39184	381925	RIKEN cDNA C030048B12 gene	C030048B12Rik	1.11515	9.03975	1.6823e-05	5.98199
CX243195	Mm.325435	76779;78377	Clusterin associated protein 1	2610111M03Rik	-0.815837	-9.02854	1.69647e-05	5.96774
CX241254	Mm.250936	66629	Golgi phosphoprotein 3	Golph3	0.937854	8.99972	1.74788e-05	5.93104
CX241691	Mm.44841	236915;70477	Cdc42 guanine nucleotide exchange factor (GEF) 9	Arhgef9	0.92658	8.94761	1.85301e-05	5.86447
CX243727	Mm.330594	241638	ProSAPiP1 protein	Prosapip1	0.981875	8.92593	1.89309e-05	5.83667
CX243373	Mm.34527		Transcribed locus, weakly similar to NP_193070.1 Arabidopsis thaliana At4g13340 gene	CX243373	0.804835	8.90451	1.93356e-05	5.80916
CX236080	Mm.196484	13007	Cysteine and glycine-rich protein 1	Csrp1	-1.12484	-9.32289	2.19093e-05	5.77537
CX240187	Mm.4926	23969	Protein kinase C and casein kinase substrate in neurons 1	Pacsin1	-1.47869	-9.80274	2.57244e-05	5.75081
CX240833	Mm.218788	76898	Beta-1,3-glucuronyltransferase 1 (glucuronosyltransferase P)	B3gat1	0.902486	8.83692	2.09061e-05	5.72204
CX238291	Mm.37882	219148	Hypothetical protein A030013D21	A030013D21	-1.04097	-8.80174	2.17251e-05	5.6765
CX239083	Mm.34650	18483	Paralemmin	Palm	-0.983226	-8.79078	2.19093e-05	5.66228
CX241304	Mm.236513	18521	Poly(rC) binding protein 2	Pcbp2	0.879685	9.21948	2.38496e-05	5.65516
CX238959	Mm.273671	83493	SAC1 (supressor of actin mutations 1, homolog)-like (S. cerevisiae)	Sacm1l	-1.61666	-9.70408	2.76759e-05	5.64963
CX236366	Mm.268925	68644	Downregulated in Zic1 deficient cerebellum	Dorz1	-0.952579	-8.76826	2.23078e-05	5.63302
CX243375	Mm.215034	17184;68827;448986;69967;436583	Matrin 3	Matr3	0.99941	8.75104	2.26772e-05	5.61062
CX241083	Mm.373771		Data not found	CX241083	-1.11618	-8.71678	2.35175e-05	5.56593
CX242860	Mm.103737	13655	Early growth response 3	Egr3	-1.1483	-8.71391	2.35175e-05	5.56218
CX242247	Mm.291015	106200;20621	Thioredoxin domain containing 11	2810408E11Rik	1.01537	8.70865	2.35569e-05	5.55531
CX243490	Mm.345134	14705	Bernardinelli-Seip congenital lipodystrophy 2 homolog (human)	Bscl2	-1.34853	-8.64892	2.51391e-05	5.47704
CX236640	Mm.325800	20621	Stannin	Snn	0.742694	8.64257	2.518e-05	5.46869
CX239883	Mm.210745	14645;240817	RIKEN cDNA 5830403L16 gene	Glul	-1.07297	-8.63996	2.518e-05	5.46527
CX243600	Mm.193099	14268	Fibronectin 1	Fn1	-1.03733	-9.05078	2.76759e-05	5.45673
CX243065	Mm.21002	20525	Solute carrier family 2 (facilitated glucose transporter), member 1	Slc2a1	-1.30203	-8.61258	2.58143e-05	5.42922
CX243908	Mm.138792	320790	Chromodomain helicase DNA binding protein 7	Chd7	-0.740803	-8.60337	2.59863e-05	5.41708
CX241630	Mm.295263	13175;72806;99719;77244	Double cortin and calcium/calmodulin-dependent protein kinase-like 1	Dcamkl1	1.40761	8.59981	2.59863e-05	5.41238
CX238416	Mm.136238	78143	RIKEN cDNA 7330412A13 gene	7330412A13Rik	-1.25363	-8.5254	2.80867e-05	5.31389
CX241425	Mm.1186	12349	Carbonic anhydrase 2	Car2	0.947352	8.52356	2.80867e-05	5.31145
CX241629	Mm.247542	53381	Peroxiredoxin 4	Prdx4	1.02323	8.51948	2.8103e-05	5.30603
CX239171	Mm.190650	56174	N-acetylglucosamine kinase	Nagk	-0.839345	-8.48041	2.93978e-05	5.25404
CX241567	Mm.275426	70790;52542	RIKEN cDNA 4432411E13 gene	4432411E13Rik	-1.20772	-8.43941	3.08343e-05	5.19927
CX238230	Mm.206631	97827	RIKEN cDNA 4930539P14 gene	4930539P14Rik	0.834695	8.41568	3.16396e-05	5.1675
CX238083	Mm.38993	65945	Calsyntenin 1	Clstn1	-0.99083	-8.40388	3.19764e-05	5.15168
CX243466	Mm.121878	22003;102625	Tropomyosin 1, alpha	Tpm1	-0.987835	-8.38655	3.25481e-05	5.1284
CX236756	Mm.250193	70435	RIKEN cDNA 2610204M08 gene	2610204M08Rik	-0.826656	-8.37473	3.28979e-05	5.11251
CX239181	Mm.255723	56758;97072	Muscleblind-like 1 (Drosophila)	Mbnl1	-0.874662	-8.35209	3.36618e-05	5.08201
CX239824	Mm.317515	72003	Synaptoporin	Synpr	-0.771527	-8.34996	3.36618e-05	5.07914
CX237704	Mm.52297	14269;96952	Formin binding protein 1	Fnbp1	-1.91442	-8.34325	3.38041e-05	5.07009
CX239430	Mm.31406	381290	ATPase, Ca++ transporting, plasma membrane 4	Atp2b4	-1.11606	-8.33425	3.4048e-05	5.05795
CX244379	Mm.102203	13199	Dendrin	Ddn	-1.22847	-8.32607	3.42585e-05	5.04691
CX236224	Mm.29628	108902	UDP-GlcNAc:betaGal beta-1,3-N-acetylglucosaminyltransferase 6	B3gnt6	-1.00448	-8.3103	3.48106e-05	5.02559
CX237452	Mm.357860	433812	LOC433812	CX237452	-0.816397	-8.30625	3.48418e-05	5.0201
CX242465	Mm.268483	66826	Tafazzin	Taz	-0.924576	-8.30099	3.4928e-05	5.01298
CX238990	Mm.275430	75533	Expressed in non-metastatic cells 5	Nme5	-0.843335	-8.28762	3.53845e-05	4.99487
CX633015			#N/A	CX633015	-0.992641	-8.27667	3.57363e-05	4.98001
CX238407	Mm.30110	73744	Mannosidase, alpha, class 2C, member 1	Man2c1	-0.868734	-8.27032	3.57511e-05	4.97139
CX236036	Mm.31646	83766	Actin-like 6B	Actl6b	-0.715611	-8.26978	3.57511e-05	4.97066
CX242966	Mm.254515	13356	DiGeorge syndrome critical region gene 2	Dgcr2	-1.08332	-8.26417	3.58601e-05	4.96304
CX239678	Mm.196239	66734	Microtubule-associated protein 1 light chain 3 alpha	Map1lc3a	-1.57906	-8.25755	3.60172e-05	4.95405
CX241925	Mm.25548	16648	Karyopherin (importin) alpha 3	Kpna3	1.1537	8.99496	4.62273e-05	4.89537
CX239584	Mm.261859	211446;72678	SEC6-like 1 (S. cerevisiae)	Sec6l1	0.717036	8.21174	3.80659e-05	4.89167
CX243178	Mm.274249	241308	Ral GEF with PH domain and SH3 binding motif 1	Ralgps1	-0.683732	-8.20438	3.82728e-05	4.88161
CX237108			#N/A	CX237108	-0.942177	-9.03544	4.52073e-05	4.87125
CX235660	Mm.268079	13004	Chondroitin sulfate proteoglycan 3	Cspg3	0.928915	8.17131	3.97945e-05	4.83639
CX241532	Mm.23023	76505;432969	LOC432969	1500009C09Rik	-0.755439	-8.16648	3.98809e-05	4.82978
CX239787	Mm.280075	13476	Deleted in polyposis 1	Dp1	-0.797704	-8.16242	3.99281e-05	4.82422
CX243616	Mm.309707	24050;78356	Septin 3	2005-09-03	-0.678535	-8.14113	4.08881e-05	4.79501
CX239299	Mm.48712	75104	Monocyte to macrophage differentiation-associated 2	Mmd2	0.835458	8.13619	4.09857e-05	4.78823
CX242223	Mm.332295	100732	Microtubule-associated protein, RP/EB family, member 3	Mapre3	-0.856824	-8.12802	4.11081e-05	4.777
CX238688			#N/A	CX238688	-0.855821	-8.12771	4.11081e-05	4.77658
CX242872	Mm.331208	56772;69074	Expressed sequence AI839562	AI839562	-0.787126	-8.10545	4.21567e-05	4.74595
CX235751	Mm.261831	66882	Basic leucine zipper and W2 domains 1	Bzw1	1.23987	8.44301	4.59429e-05	4.71683
CX238935	Mm.206555	72611	Zinc finger protein 655	2700038I16Rik	-0.913379	-8.08114	4.30984e-05	4.71244
CX242845	Mm.22708	12406	Serine (or cysteine) proteinase inhibitor, clade H, member 1	Serpinh1	-0.869867	-8.08101	4.30984e-05	4.71225
CX236827	Mm.268346	216049	Zinc finger protein 365	Zfp365	0.827051	8.07952	4.30984e-05	4.71019
CX241783	Mm.1777	432551	Similar to 60 kDa heat shock protein, mitochondrial precursor (Hsp60) (60 kDa chaperonin) (CPN60) (Heat shock protein 60) (HSP-60) (Mitochondrial matrix protein P1) (HSP-65)	CX241783	1.36541	8.07411	4.31103e-05	4.70272
CX237274	Mm.260900	20239;78458	Spinocerebellar ataxia 2 homolog (human)	Sca2	-1.72829	-8.07328	4.31103e-05	4.70158
CX241330	Mm.297197	192216	Transmembrane 4 superfamily member 10	Tm4sf10	-0.797113	-8.06721	4.32857e-05	4.69319
CX242687			#N/A	CX242687	-0.817329	-8.06212	4.3354e-05	4.68616
CX632997			#N/A	CX632997	0.780215	8.06007	4.3354e-05	4.68332
CX237225	Mm.335922	236604	Similar to phosphatidylserine decarboxylase	MGC65558	-0.756488	-8.05189	4.36538e-05	4.67201
CX236157	Mm.27997	72151	Replication factor C (activator 1) 5	Rfc5	-1.09781	-8.04156	4.4082e-05	4.65771
CX236191	Mm.2962	319710;109260	RIKEN cDNA 4930488L10 gene	4930488L10Rik	-0.808389	-8.37973	4.84283e-05	4.63747
CX240872	Mm.295246	216440	RIKEN cDNA 4632413K17 gene	4632413K17Rik	-0.837737	-8.012	4.54877e-05	4.61672
CX237150	Mm.291928	12387	Catenin beta	Catnb	0.992904	7.99473	4.61861e-05	4.59271
CX238498	Mm.241714	17220;436369;433027	Minichromosome maintenance deficient 7 (S. cerevisiae)	Mcm7	0.8571	7.99108	4.62273e-05	4.58763
CX235593	Mm.151293	216856	Neuroligin 2	Nlgn2	-0.923272	-7.98548	4.62273e-05	4.57984
CX243573	Mm.67938	108062	Cleavage stimulation factor, 3' pre-RNA subunit 2	Cstf2	1.28056	7.96805	4.71326e-05	4.55557
CX238043	Mm.29429	68041	Mid1 interacting protein 1 (gastrulation specific G12-like (zebrafish))	Mid1ip1	0.966316	7.93828	4.85961e-05	4.51402
CX239930	Mm.266156	98396	Solute carrier family 41, member 1	Slc41a1	-0.797912	-7.93667	4.85961e-05	4.51176
CX238726	Mm.259045	66713	ARP2 actin-related protein 2 homolog (yeast)	Actr2	1.08943	7.92957	4.88766e-05	4.50184
CX236954	Mm.277977	228960;403348	Syntaxin 16	Stx16	-0.814166	-7.92329	4.91065e-05	4.49305
CX239283	Mm.77695	12449	Cyclin F	Ccnf	1.17428	7.91203	4.96673e-05	4.47729
CX240368	Mm.276831	50934;97935	Solute carrier family 7 (cationic amino acid transporter, y+ system), member 8	Slc7a8	-0.952909	-7.90154	5.01841e-05	4.46259
CX243274	Mm.131530	12322	Calcium/calmodulin-dependent protein kinase II alpha	Camk2a	-1.73695	-8.60393	6.18436e-05	4.45809
CX237177	Mm.335292	67019	ARP6 actin-related protein 6 homolog (yeast)	Actr6	1.08557	7.88486	5.11298e-05	4.43919
CX242262	Mm.247138	50771	ATPas, class II, type 9B	Atp9b	-0.809177	-7.87682	5.14163e-05	4.4279
CX243593	Mm.94160	12069	Brain expressed X-linked 2	Bex2	0.861268	7.87527	5.14163e-05	4.42571
CX241205	Mm.272264	20908	Syntaxin 3	Stx3	-1.2991	-7.82795	5.45223e-05	4.35907
CX238388	Mm.28733	75901	MAD homolog 4 interacting transcription coactivator 1	Mitc1	-0.978078	-7.82624	5.45223e-05	4.35666
CX235690	Mm.333624	232933	RIKEN cDNA C530028I08 gene	C530028I08Rik	-0.781738	-7.80639	5.58002e-05	4.32861
CX243418	Mm.4173	17755;18130	Microtubule-associated protein 1 B	Mtap1b	-1.20737	-7.77392	5.80751e-05	4.28264
CX243073	Mm.687	11852	Ras homolog gene family, member B	Rhob	-0.918923	-7.77007	5.80751e-05	4.27718
CX239563			#N/A	CX239563	-0.880886	-7.7689	5.80751e-05	4.27552
CX239546	Mm.290772	19989;432553	Ribosomal protein L7	Rpl7	0.88052	8.08856	6.18436e-05	4.26641
CX235936	Mm.207496	18751	Protein kinase C, beta 1	Prkcb1	1.25528	7.7504	5.93382e-05	4.24926
CX243504	Mm.37210	11765	Adaptor protein complex AP-1, gamma 1 subunit	Ap1g1	0.713933	7.74618	5.94679e-05	4.24327
CX236038	Mm.240396	26931;97787	Protein phosphatase 2, regulatory subunit B (B56), gamma isoform	Ppp2r5c	-0.87496	-7.74204	5.95935e-05	4.23738
CX237825	Mm.5121	18484	Peptidylglycine alpha-amidating monooxygenase	Pam	0.72189	7.73356	6.0072e-05	4.22532
CX242783	Mm.286187	71492	Bardet-Biedl syndrome 7	Bbs7	-1.37305	-7.72547	6.05245e-05	4.2138
CX243049	Mm.29290	55992	Tripartite motif protein 3	Trim3	-0.768693	-7.72199	6.05997e-05	4.20885
CX241572	Mm.231395	13033	Cathepsin D	Ctsd	-0.774704	-7.71641	6.08201e-05	4.2009
CX237997	Mm.28646	232906	RIKEN cDNA 6430596G11 gene	6430596G11Rik	-1.26567	-7.71423	6.08201e-05	4.19779
CX244387	Mm.211275	76441	Dishevelled associated activator of morphogenesis 2	Daam2	-2.34651	-7.70493	6.12255e-05	4.18453
CX235559	Mm.123110	20742	Spectrin beta 2	Spnb2	-1.04237	-7.7043	6.12255e-05	4.18363
CX235980	Mm.30741	231842	RIKEN cDNA 6530401C20 gene	6530401C20Rik	0.960875	7.68919	6.18436e-05	4.16206
CX243084	Mm.192598	105653	Phytanoyl-CoA hydroxylase interacting protein	Phyhip	-0.784124	-7.68853	6.18436e-05	4.16112
CX238564	Mm.10946	269693;100808	Hypothetical protein C130098D09	C130098D09	-0.741701	-7.68331	6.18436e-05	4.15365
CX240473	Mm.130054	18212;78712	RIKEN cDNA C630044B11 gene	Ntrk2	-0.703529	-7.68274	6.18436e-05	4.15284
CX238605	Mm.46044	100986	A kinase (PRKA) anchor protein (yotiao) 9	Akap9	1.1466	7.677	6.18436e-05	4.14463
CX240249	Mm.373602	108013;106954	Data not found	Brunol4	-1.31579	-7.67533	6.18436e-05	4.14225
CX238411	Mm.329243	12314;75700	Calmodulin 2	Calm2	0.738872	7.67465	6.18436e-05	4.14128
CX242312	Mm.26135	12283;98529	RIKEN cDNA C230066K19 gene	Cab39	0.83694	7.65809	6.30492e-05	4.11757
CX237270	Mm.147091	14007;320325;399590	RIKEN cDNA D230046B21 gene	Cugbp2	-1.1622	-7.65356	6.32312e-05	4.11108
CX238910	Mm.22094	228836	Discs, large homolog-associated protein 4 (Drosophila)	Dlgap4	-1.35246	-8.85855	8.55211e-05	4.09092
CX240839	Mm.29760	23997	Proteasome (prosome, macropain) 26S subunit, non-ATPase, 13	Psmd13	-0.983068	-7.63641	6.44224e-05	4.08649
CX240135	Mm.726	12215	Basigin	Bsg	-1.01962	-7.63511	6.44224e-05	4.08462
CX243063	Mm.242324	18000	Septin 2	2005-09-02	1.09729	7.61779	6.57546e-05	4.05974
CX240374	Mm.193096	20250	Stearoyl-Coenzyme A desaturase 2	Scd2	0.75633	7.59698	6.74398e-05	4.0298
CX242147	Mm.34261	66622	RIKEN cDNA 5730410I19 gene	5730410I19Rik	0.953234	7.59183	6.76976e-05	4.02239
CX235706	Mm.154306	77593	Ubiquitin specific protease 45	Usp45	0.867181	7.57165	6.93784e-05	3.99329
CX239990	Mm.39728	53883	Cadherin EGF LAG seven-pass G-type receptor 2	Celsr2	-1.33732	-7.5579	7.04775e-05	3.97343
CX241503	Mm.133593	76877	RAB36, member RAS oncogene family	Rab36	-0.868506	-7.55319	7.06765e-05	3.96661
CX238990	Mm.275430	75533	Expressed in non-metastatic cells 5	Nme5	-0.877821	-7.54949	7.06765e-05	3.96127
CX242244	Mm.88349	71817	RIKEN cDNA 3200001F09 gene	3200001F09Rik	-0.722872	-7.54888	7.06765e-05	3.96038
CX240277	Mm.35168	219249	Tudor domain containing 3	Tdrd3	-1.30008	-7.53163	7.21488e-05	3.93543
CX237879	Mm.291826	68465	Adiponectin receptor 2	Adipor2	-0.863918	-7.52497	7.25853e-05	3.92577
CX238945	Mm.130054	18212;78712	RIKEN cDNA C630044B11 gene	Ntrk2	-0.951711	-7.82183	7.95498e-05	3.9178
CX242172	Mm.168688	75410;22383	RIKEN cDNA 2610014H22 gene	2610014H22Rik	0.787043	7.51794	7.30627e-05	3.91558
CX243074	Mm.280075	13476	Deleted in polyposis 1	Dp1	-0.964149	-7.51566	7.30627e-05	3.91227
CX239188	Mm.255241	12653	Chromogranin B	Chgb	-1.99141	-7.79071	8.22158e-05	3.87657
CX237460	Mm.28693	226414	Aspartyl-tRNA synthetase	Dars	-0.792383	-7.49103	7.53607e-05	3.87651
CX238436	Mm.28643	22318	Vesicle-associated membrane protein 2	Vamp2	0.933999	7.46691	7.76835e-05	3.8414
CX239337	Mm.3815	20971	Syndecan 4	Sdc4	-1.00851	-7.75781	8.4914e-05	3.83286
CX238227	Mm.19073	68120;26921;98748	RIKEN cDNA 9430080K19 gene	9430080K19Rik	0.821827	7.45982	7.82076e-05	3.83108
CX242003	Mm.205830	14567	Guanosine diphosphate (GDP) dissociation inhibitor 1	Gdi1	-0.775066	-7.44866	7.91839e-05	3.8148
CX243677	Mm.27966	229700	RNA binding motif protein 15	Rbm15	0.790137	7.74371	8.56554e-05	3.81409
CX243157	Mm.192984	269023;320431	Zinc finger protein 608	Zfp608	-1.03963	-7.42488	8.13457e-05	3.78007
CX236303	Mm.245851	17470;69477	RIKEN cDNA 2300009N04 gene	Cd200	-0.945746	-8.47584	0.000112989	3.76422
CX237780	Mm.24449	68094	RIKEN cDNA 5930405J04 gene	5930405J04Rik	-1.05115	-7.41271	8.22305e-05	3.76226
CX240546	Mm.143788	58200	Protein phosphatase 1, regulatory (inhibitor) subunit 1A	Ppp1r1a	0.90723	7.70058	8.95291e-05	3.7565
CX242099	Mm.98668	83814;106986	Neural precursor cell expressed, developmentally down-regulated gene 4-like	Nedd4l	-0.934654	-7.69297	8.97184e-05	3.74631
CX237476			#N/A	CX237476	-0.951746	-7.39825	8.36508e-05	3.74109
CX241510	Mm.25493	433277	Similar to centrin 4	CX241510	-1.05301	-7.96849	0.000105292	3.71252
CX240611	Mm.347681	270150	CDNA sequence BC038167	BC038167	-1.13701	-7.6643	9.14203e-05	3.70789
CX243586	Mm.28770	83964	Junction adhesion molecule 3	Jam3	-0.817158	-7.37559	8.55596e-05	3.70785
CX240796	Mm.41203	227659	Solute carrier family 2 (facilitated glucose transporter), member 6	Slc2a6	0.664892	7.34956	8.82055e-05	3.66958
CX243742	Mm.127560	69633;329070	Hypothetical protein C230050L11	2310014D11Rik	1.00799	7.33791	8.93913e-05	3.65243
CX243522	Mm.18962	12385;66546;98108	Catenin alpha 1	Catna1	-0.919666	-7.33255	8.95291e-05	3.64452
CX241875	Mm.29966	56195	Polypyrimidine tract binding protein 2	Ptbp2	0.872611	7.32935	8.96649e-05	3.6398
CX243205	Mm.289992	16341	Eukaryotic translation initiation factor 3, subunit 6	Eif3s6	0.612915	7.31951	9.01509e-05	3.62529
CX237580	Mm.319347	277154	CDNA sequence BC030046	BC030046	-1.0423	-7.31917	9.01509e-05	3.62479
CX235540			#N/A	CX235540	-0.882493	-7.31459	9.04666e-05	3.61803
CX238633	Mm.171615	21406;319985;320754;97545;72697;76056	RIKEN cDNA E430034C17 gene	Tcf12	0.687558	7.3122	9.0505e-05	3.6145
CX242351	Mm.31646	83766	Actin-like 6B	Actl6b	-1.02872	-7.30878	9.06753e-05	3.60945
CX238513	Mm.38469	11785	Amyloid beta (A4) precursor protein-binding, family B, member 1	Apbb1	-0.977318	-7.28806	9.26649e-05	3.57881
CX240401	Mm.279998	97165	High mobility group box 2	Hmgb2	1.00333	7.2866	9.26649e-05	3.57665
CX238654	Mm.28146	192156	Mevalonate (diphospho) decarboxylase	Mvd	0.60325	7.28514	9.26649e-05	3.57449
CX243067	Mm.2389	214162	Myeloid/lymphoid or mixed-lineage leukemia	Mll	-0.867831	-7.28209	9.27958e-05	3.56997
CX241292	Mm.21118	105148	Isoleucine-tRNA synthetase	Iars	0.69511	7.27266	9.377e-05	3.55601
CX239034	Mm.157119	20661	Sortilin 1	Sort1	-0.902875	-7.26391	9.46658e-05	3.54303
CX237956	Mm.155547	78912;319371	Sp2 transcription factor	Sp2	0.755983	7.24247	9.73051e-05	3.51121
CX238643	Mm.265125	77305	RIKEN cDNA 9430077D24 gene	9430077D24Rik	0.748799	7.23552	9.79879e-05	3.50088
CX242479	Mm.5195	12889	Complexin 1	Cplx1	0.948252	8.87918	0.00014558	3.48999
CX243969	Mm.258771	19280;399612;75264	Protein tyrosine phosphatase, receptor type, S	Ptprs	-0.974826	-7.22069	9.97879e-05	3.47882
CX236274	Mm.180337	70356	Suppression of tumorigenicity 13	St13	0.912063	7.21326	0.000100561	3.46775
CX236482	Mm.279692	56445	DnaJ (Hsp40) homolog, subfamily A, member 2	Dnaja2	0.979001	7.20693	0.000101183	3.45832
CX236551	Mm.41580	69908	RAB3B, member RAS oncogene family	Rab3b	1.29181	7.20009	0.000101883	3.44813
CX236321	Mm.27804	69082	RIKEN cDNA 2610312B22 gene	2610312B22Rik	0.839104	7.19177	0.000102807	3.43572
CX243739	Mm.3544	12297	Calcium channel, voltage-dependent, beta 3 subunit	Cacnb3	-0.695139	-7.18322	0.000103774	3.42296
CX241332	Mm.33179	240185;68804	RIKEN cDNA 9430020K01 gene	9430020K01Rik	-1.55249	-7.45205	0.000112996	3.42025
CX243071	Mm.210196	14732	Glycerol-3-phosphate acyltransferase, mitochondrial	Gpam	-0.61758	-7.16626	0.000105722	3.3976
CX242974	Mm.6483	18807	Phospholipase D3	Pld3	-0.639384	-7.12591	0.000111427	3.33714
CX238198	Mm.77425	244198	Olfactomedin-like 1	Olfml1	-1.12684	-7.12562	0.000111427	3.3367
CX236650	Mm.220242	109676;77967	Ankyrin 2, brain	Ank2	1.25325	7.12036	0.000111959	3.32881
CX239098	Mm.6743	18023	Nuclear factor, erythroid derived 2,-like 1	Nfe2l1	-0.665863	-7.10656	0.000112996	3.30807
CX239919	Mm.306021	22239	UDP-glucuronosyltransferase 8	Ugt8	-0.732516	-7.10625	0.000112996	3.30761
CX238615	Mm.28853	108705	Pituitary tumor-transforming 1 interacting protein	Pttg1ip	-1.05643	-7.08396	0.000116356	3.27404
CX243089			#N/A	CX243089	-0.715189	-7.07379	0.000117748	3.25872
CX236387	Mm.358573	11858	Ras homolog gene family, member N	Rohn	0.673668	7.0687	0.000117972	3.25104
CX240340	Mm.86367	327655;17754	RIKEN cDNA B430315C20 gene	B430315C20Rik	-0.707836	-7.0687	0.000117972	3.25104
CX239817	Mm.318966	108069	Glutamate receptor, metabotropic 3	Grm3	1.72199	7.0604	0.000119067	3.23852
CX242396	Mm.291607	72621	PDZ domain containing 11	Pdzk11	0.75385	7.05364	0.0001199	3.2283
CX241012	Mm.43745	193742	HLA-B associated transcript 5	Bat5	-0.703409	-7.05183	0.0001199	3.22557
CX238934	Mm.208379	56404;319910	Thyroid hormone receptor interactor 4	Trip4	-0.736944	-7.04432	0.000120873	3.21423
CX241585	Mm.289329	56307;75865	Methionine aminopeptidase 2	Metap2	0.783166	7.04251	0.000120873	3.21149
CX237790	Mm.209349	65098	Zinc finger, A20 domain containing 3	Za20d3	-1.15722	-7.02594	0.000123472	3.18641
CX237651	Mm.38993	65945	Calsyntenin 1	Clstn1	-0.747256	-7.02064	0.000124091	3.17838
CX243145	Mm.4419	19983	Ribosomal protein L5	Rpl5	0.649873	7.01239	0.000125247	3.16588
CX240226	Mm.240627	20677	SRY-box containing gene 4	Sox4	0.771887	7.00903	0.000125435	3.16079
CX237564	Mm.258739	52432	Protein phosphatase 2, regulatory subunit B, delta isoform	Ppp2r2d	-1.11116	-7.0077	0.000125435	3.15877
CX236287	Mm.32191	54393	Gamma-aminobutyric acid (GABA-B) receptor, 1	Gabbr1	0.680539	6.99765	0.000126699	3.14352
CX239684	Mm.21976	56700	RIKEN cDNA 0610031J06 gene	0610031J06Rik	-0.681024	-6.99715	0.000126699	3.14276
CX238248	Mm.272462	53761	HLA-B associated transcript 2	Bat2	-0.626641	-6.9871	0.000128222	3.12749
CX238966	Mm.170855	235461;102534	RIKEN cDNA B230380D07 gene	B230380D07Rik	-0.768763	-6.98158	0.000128915	3.11911
CX242354	Mm.289431	13629	Eukaryotic translation elongation factor 2	Eef2	0.66576	6.97773	0.0001293	3.11326
CX241954	Mm.19806	15182	Histone deacetylase 2	Hdac2	1.00752	6.93723	0.000136392	3.05155
CX239772	Mm.198138	66052	Succinate dehydrogenase complex, subunit C, integral membrane protein	Sdhc	0.67611	6.93583	0.000136392	3.04941
CX237497	Mm.158647	75189	Data not found	4930533K18Rik	-0.792826	-6.93542	0.000136392	3.04878
CX235989	Mm.330594	241638	ProSAPiP1 protein	Prosapip1	-0.695713	-6.9339	0.000136392	3.04647
CX243796	Mm.27621	72972	RIKEN cDNA 2900054P12 gene	2900054P12Rik	1.04984	7.41971	0.000166023	3.03135
CX237980	Mm.39646	106953	Expressed sequence AI851453	AI851453	0.708394	6.9152	0.000139804	3.01789
CX240330	Mm.4654	19259	Protein tyrosine phosphatase, non-receptor type 5	Ptpn5	0.893587	6.91328	0.000139837	3.01496
CX240080			#N/A	CX240080	-0.803983	-7.15799	0.000149242	3.01237
CX243200	Mm.4550	11931	ATPase, Na+/K+ transporting, beta 1 polypeptide	Atp1b1	-0.7456	-6.90203	0.000141791	2.99774
CX239869			#N/A	CX239869	-0.915998	-6.89507	0.000142875	2.98709
CX244194	Mm.288451	15387	Heterogeneous nuclear ribonucleoprotein K	Hnrpk	0.846729	6.87768	0.00014558	2.96043
CX241745	Mm.41137	224129	Adenylate cyclase 5	Adcy5	-0.81711	-6.87705	0.00014558	2.95946
CX238444	Mm.345134	14705	Bernardinelli-Seip congenital lipodystrophy 2 homolog (human)	Bscl2	-0.731639	-6.87373	0.000145921	2.95437
CX239294	Mm.249342	13360	7-dehydrocholesterol reductase	Dhcr7	1.07671	7.73244	0.000193982	2.94639
CX633058			#N/A	CX633058	-0.861295	-6.86634	0.000147138	2.94303
CX237396	Mm.203556	80294	Protein O-fucosyltransferase 2	Pofut2	-0.823355	-6.8642	0.00014723	2.93974
CX240197	Mm.38344	18114	Novel nuclear protein 1	Nnp1	0.680373	6.85538	0.000148644	2.92618
CX241417	Mm.29866	407819	CDNA sequence BC031181	BC031181	-0.87775	-6.85271	0.000148644	2.92207
CX243013	Mm.28023	56428	Mitochondrial carrier homolog 2 (C. elegans)	Mtch2	0.756253	6.85113	0.000148644	2.91965
CX237384	Mm.28650	19346	RAB6, member RAS oncogene family	Rab6	0.869636	6.85087	0.000148644	2.91926
CX242287	Mm.310642	328694;76302	PEST-containing nuclear protein	Pcnp	0.9777	6.84613	0.000149242	2.91196
CX238612	Mm.192488	434129	Similar to hypothetical protein FLJ10781	CX238612	-0.873412	-6.84267	0.000149242	2.90664
CX236967	Mm.123211	18970;68074;320892	Polymerase (DNA directed), beta	Polb	-0.70986	-6.8414	0.000149242	2.90468
CX236057	Mm.1682	19261;73002	RIKEN cDNA 2900076A13 gene	Ptpns1	-0.6627	-6.83791	0.000149641	2.89931
CX243066	Mm.2381	11803	Amyloid beta (A4) precursor-like protein 1	Aplp1	-0.852513	-6.81833	0.000153637	2.86915
CX238190	Mm.287921	69487	RIKEN cDNA 2310003L22 gene	2310003L22Rik	0.777702	6.81243	0.000154562	2.86004
CX235853	Mm.290251	12785	Cellular nucleic acid binding protein 1	Cnbp1	0.742576	6.81094	0.000154562	2.85774
CX244241	Mm.259976	72674	Adiponectin receptor 1	Adipor1	-1.38124	-6.79612	0.00015744	2.83486
CX239512	Mm.277958	226856	Lysophosphatidylglycerol acyltransferase 1	Lpgat1	-0.849615	-6.79351	0.00015744	2.83082
CX240229	Mm.8739	20392	Sarcoglycan, epsilon	Sgce	-0.761411	-6.79349	0.00015744	2.83079
CX241784	Mm.373878		Data not found	CX241784	0.666545	7.02528	0.000166674	2.82465
CX242317	Mm.266435	225289;108013	Bruno-like 4, RNA binding protein (Drosophila)	AW554918	-1.59489	-6.78902	0.000157636	2.82389
CX239165	Mm.279821	13681	Eukaryotic translation initiation factor 4A1	Eif4a1	0.72084	6.78804	0.000157636	2.82236
CX238074	Mm.275266	69632;320708	RIKEN cDNA B430007K19 gene	Arhgef12	-0.662574	-6.78774	0.000157636	2.82191
CX244410	Mm.133825	68337	Cysteine rich protein 2	Crip2	-0.571125	-6.77771	0.000158653	2.8064
CX240378	Mm.27499	69804	RIKEN cDNA 5033425B17 gene	5033425B17Rik	-0.594925	-6.77755	0.000158653	2.80613
CX236467	Mm.5324	80515	RIKEN cDNA A030009H04 gene	A030009H04Rik	-1.22926	-6.77677	0.000158653	2.80492
CX236747	Mm.5831	24015	ATP-binding cassette, sub-family E (OABP), member 1	Abce1	0.881206	6.77388	0.000158653	2.80047
CX243194	Mm.207496	18751	Protein kinase C, beta 1	Prkcb1	1.30964	6.77374	0.000158653	2.80024
CX243754	Mm.21482	12729;51903	Chloride channel, nucleotide-sensitive, 1A	Clns1a	0.744262	6.77309	0.000158653	2.79924
CX236192	Mm.229330	20370	Seizure related gene 6	Sez6	-0.777822	-6.7713	0.000158653	2.79646
CX241155	Mm.6379	55963;320608	Solute carrier family 1 (glutamate/neutral amino acid transporter), member 4	Slc1a4	0.887251	6.7705	0.000158653	2.79523
CX240990	Mm.140380	65019	Ribosomal protein L23	Rpl23	-0.704456	-7.00246	0.000170188	2.79214
CX241860	Mm.246435	223696;106137	Translocase of outer mitochondrial membrane 22 homolog (yeast)	Tomm22	0.951922	6.76757	0.000158969	2.79068
CX235943	Mm.142275	12569	Cyclin-dependent kinase 5, regulatory subunit (p35) 1	Cdk5r1	-0.829996	-7.0014	0.000170188	2.79062
CX240930	Mm.306951		Transcribed locus, moderately similar to XP_535071.1 similar to Transcription elongation factor A protein 1 (Transcription elongation factor S-II protein 1) (Transcription elongation factor TFIIS.o) [Canis familiaris]	CX240930	-1.00079	-6.75982	0.00016029	2.77869
CX243054	Mm.271578	170737;52815	Zinc and ring finger 1	Znrf1	0.675936	6.7588	0.00016029	2.7771
CX237156	Mm.290183	76539;74445	DNA segment, Chr 19, ERATO Doi 737, expressed	D19Ertd737e	0.61814	6.74659	0.000162568	2.75816
CX242949			#N/A	CX242949	-1.16511	-6.74612	0.000162568	2.75743
CX237003	Mm.285797	230082	Nucleolar protein family 6 (RNA-associated)	Nol6	0.753889	6.97549	0.000174685	2.75362
CX236739	Mm.8256	20218	KH domain containing, RNA binding, signal transduction associated 1	Khdrbs1	0.672431	6.74227	0.000163118	2.75146
CX238089	Mm.1951	19826	Ribonucleic acid binding protein S1	Rnps1	0.733797	6.73035	0.000165643	2.73295
CX236987	Mm.329668	20743	Spectrin beta 3	Spnb3	-2.01367	-6.72427	0.000166372	2.7235
CX239773	Mm.87448	66930	Fibronectin type 3 and ankyrin repeat domains 1	Fank1	-0.746727	-6.71542	0.000167802	2.70972
CX242433	Mm.205190	69188	Myeloid/lymphoid or mixed-lineage leukemia 5	Mll5	-0.759964	-6.70809	0.000169251	2.69831
CX235457	Mm.212066	329165	Abl-interactor 2	Abi2	0.690769	6.70085	0.000170188	2.68704
CX239747	Mm.42956	56876	Nasal embryonic LHRH factor	Nelf	-0.652784	-6.69771	0.000170321	2.68215
CX240924	Mm.3488	20877	Aurora kinase B	Aurkb	-0.720777	-6.69267	0.000171217	2.67429
CX239728	Mm.20181	18578	Phosphodiesterase 4B, cAMP specific	Pde4b	0.7472	7.1412	0.000217337	2.67162
CX236161	Mm.236123	101943	Splicing factor 3b, subunit 3	Sf3b3	-0.924923	-6.69025	0.000171445	2.67052
CX238552	Mm.295263	13175;72806;99719;77244	Double cortin and calcium/calmodulin-dependent protein kinase-like 1	Dcamkl1	0.912554	6.67419	0.00017481	2.64545
CX241769	Mm.35546	78833	RIKEN cDNA 2700085M18 gene	2700085M18Rik	0.611259	6.65953	0.000178274	2.62255
CX242318	Mm.87731	320939	RIKEN cDNA 5930403L14 gene	5930403L14Rik	0.693514	6.65467	0.000179172	2.61494
CX238360	Mm.373569	68119	Chemokine-like factor super family 3	Cklfsf3	-0.915277	-6.65236	0.000179388	2.61134
CX241613	Mm.28465	65107	Low-density lipoprotein receptor-related protein 10	Lrp10	-0.904303	-6.63904	0.00018259	2.59048
CX240790	Mm.273804	26934	Rac GTPase-activating protein 1	Racgap1	0.755716	6.63214	0.000184075	2.57967
CX242439	Mm.308180	57874;386552	Expressed sequence AW742319	AW742319	-0.722948	-6.6287	0.000184472	2.57427
CX240508	Mm.265834	106755;106669	Expressed sequence AV344025	AV344025	-0.932813	-6.62774	0.000184472	2.57276
CX241163	Mm.29870	64294	Integral membrane protein 2C	Itm2c	-0.773405	-6.61722	0.000186988	2.55626
CX236672	Mm.3929	21417	Zinc finger homeobox 1a	Zfhx1a	1.09187	6.61347	0.000187626	2.55039
CX240721	Mm.241073	13803	Ectodermal-neural cortex 1	Enc1	0.592158	6.61157	0.000187748	2.5474
CX239623	Mm.277831	19352	RAB geranylgeranyl transferase, b subunit	Rabggtb	0.671122	6.59182	0.000192973	2.51637
CX238523	Mm.308500	12936;12937;12942;353236;353235;353234;12939;320573;12943;12941	Protocadherin alpha 11	Pcdha4	-0.557941	-6.58544	0.000193982	2.50632
CX243413	Mm.260543	373070	MiRNA containing gene	Mirg	-1.51266	-7.77755	0.000305737	2.4827
CX241242	Mm.227704	22335	Voltage-dependent anion channel 3	Vdac3	0.681887	6.55795	0.000201736	2.46301
CX235463	Mm.277870	54198	Sorting nexin 3	Snx3	0.75419	7.02875	0.000242296	2.44418
CX242132	Mm.312059	16647	Karyopherin (importin) alpha 2	Kpna2	0.720741	6.53818	0.000207393	2.43179
CX236782			#N/A	CX236782	-0.660017	-6.53279	0.000208633	2.42328
CX238386	Mm.9445	54195	Guanylate cyclase 1, soluble, beta 3	Gucy1b3	-0.95007	-6.73365	0.000229033	2.404
CX238435	Mm.258939	109934;103875	Active BCR-related gene	Abr	-1.13718	-6.51929	0.000212472	2.40193
CX241858	Mm.374517		Transcribed locus, strongly similar to NP_001027.2 ryanodine receptor 3 [Homo sapiens]	CX241858	-0.870258	-6.71842	0.000232455	2.38171
CX242079	Mm.36557	387609	Zinc fingers and homeoboxes protein 2	Zhx2	-0.611058	-6.50103	0.000217337	2.37301
CX238667	Mm.1268	18823	Proteolipid protein (myelin) 1	Plp1	-1.18423	-6.50012	0.000217337	2.37155
CX238602	Mm.270382	67180	RIKEN cDNA 2610311I19 gene	2610311I19Rik	-0.659929	-6.49864	0.000217337	2.3692
CX241357	Mm.688	12017	Bcl2-associated athanogene 1	Bag1	-0.777608	-6.49417	0.000218343	2.36212
CX239027	Mm.296409	18720	Phosphatidylinositol-4-phosphate 5-kinase, type 1 beta	Pip5k1b	-0.878877	-6.4763	0.000223863	2.33375
CX237411	Mm.290026	74325	Clathrin, light polypeptide (Lcb)	Cltb	-0.547365	-6.47479	0.000223898	2.33135
CX241706	Mm.329616	18190;436505	Neurexin II	Nrxn2	-0.642008	-6.45982	0.000228563	2.30755
CX235473	Mm.218233	77579;97703	Myosin, heavy polypeptide 10, non-muscle	Myh10	-0.655209	-6.45821	0.000228633	2.305
CX238850	Mm.19039	14718	Glutamate oxaloacetate transaminase 1, soluble	Got1	1.1007	7.51103	0.000371125	2.30008
CX235455	Mm.212066	329165	Abl-interactor 2	Abi2	0.757173	6.44984	0.000230442	2.29167
CX243740	Mm.41711	224938	Praja 2, RING-H2 motif containing	Pja2	-0.697025	-6.44885	0.000230442	2.29009
CX239981	Mm.245154	56363;77664	Transmembrane protein with EGF-like and two follistatin-like domains 2	Tmeff2	-0.697642	-6.43689	0.000233213	2.27104
CX239995	Mm.14768	19716	Reduced expression 3	Rex3	0.968549	6.43685	0.000233213	2.27098
CX243584	Mm.275845	20965	Synapsin II	Syn2	-0.749356	-6.43264	0.000234223	2.26426
CX239587	Mm.276234		CDNA clone IMAGE:5683160, partial cds	CX239587	-0.761034	-6.42864	0.000235162	2.25788
CX240300	Mm.250731	234385	Microtubule associated serine/threonine kinase 3	Mast3	-0.671475	-6.40374	0.000243256	2.21812
CX236269	Mm.256536	26422;329642;17116	Hypothetical protein D930017F01	Nbea	-0.700688	-6.39252	0.000246521	2.20018
CX242593	Mm.145488	107271;52213	Tyrosyl-tRNA synthetase	Yars	0.649316	6.3923	0.000246521	2.19983
CX240501	Mm.3868	22632	YY1 transcription factor	Yy1	0.798791	6.38731	0.000247896	2.19184
CX242043	Mm.273142	56209	Membrane interacting protein of RGS16	Mir16	-0.556847	-6.37872	0.000250662	2.17807
CX244370	Mm.277857	15488	Hydroxysteroid (17-beta) dehydrogenase 4	Hsd17b4	-0.538433	-6.37231	0.000252612	2.16781
CX239308	Mm.29324	16828	Lactate dehydrogenase 1, A chain	Ldh1	0.955388	6.35807	0.000257659	2.14496
CX242737	Mm.272157	58802;67342;77283	RIKEN cDNA 9430022A07 gene	Kcnmb4	0.713009	6.35659	0.000257715	2.14259
CX237343	Mm.373552	28185	Translocase of outer mitochondrial membrane 70 homolog A (yeast)	Tomm70a	0.703581	6.35462	0.000257965	2.13943
CX242040	Mm.130610	72175	RIKEN cDNA 2810423E13 gene	2810423E13Rik	0.73082	6.79769	0.000301531	2.13382
CX237359	Mm.51116	103806	Mastermind like 1 (Drosophila)	Maml1	-0.528999	-6.35085	0.00025893	2.13338
CX240675	Mm.349493	208836	CDNA sequence BC025462	BC025462	1.0553	6.34937	0.000258931	2.131
CX242554	Mm.239698	77832	RIKEN cDNA A930031F18 gene	A930031F18Rik	-0.643704	-6.34819	0.000258931	2.12911
CX240352	Mm.121662	13497	Dystrophin related protein 2	Drp2	-0.888854	-6.54538	0.000280354	2.1264
CX242705	Mm.93335	18377	Oligodendrocyte myelin glycoprotein	Omg	0.680462	6.52823	0.000285487	2.10088
CX243344	Mm.342392	140580;52549	Engulfment and cell motility 1, ced-12 homolog (C. elegans)	Elmo1	0.890951	6.3219	0.000269065	2.08684
CX242639	Mm.41605	331532	Transcription elongation factor A (SII)-like 5	Tceal5	-0.848626	-6.51666	0.000289079	2.08363
CX238038	Mm.222584	110078	Brain glycogen phosphorylase	Pygb	-0.553224	-6.31611	0.000270924	2.07751
CX241015	Mm.227260	227613	RIKEN cDNA 4930542G03 gene	4930542G03Rik	-0.57681	-6.3099	0.000272212	2.06751
CX239436	Mm.245527	58246	Solute carrier family 35, member B4	Slc35b4	-0.763507	-6.30914	0.000272212	2.06628
CX237253	Mm.196580	22192	Ubiquitin-conjugating enzyme E2M (UBC12 homolog, yeast)	Ube2m	-0.696027	-6.3091	0.000272212	2.06621
CX238196	Mm.352908		Transcribed locus, strongly similar to NP_064674.1 leucine-rich repeat LGI family, member 1 [Mus musculus]	CX238196	-0.897776	-6.50455	0.000292929	2.06557
CX239180	Mm.290022	75705	Eukaryotic translation initiation factor 4B	Eif4b	0.821646	6.30337	0.000274073	2.05698
CX239967	Mm.267514	140570	Plexin B2	Plxnb2	-1.25518	-6.29308	0.000277901	2.04037
CX243415	Mm.29768	18604	Pyruvate dehydrogenase kinase, isoenzyme 2	Pdk2	-0.546291	-6.29137	0.000278076	2.03762
CX240594	Mm.275906	380836	MRS2-like, magnesium homeostasis factor (S. cerevisiae)	Mrs2l	-0.953928	-6.47908	0.000299599	2.0275
CX243720	Mm.206505	21858;78135	Tissue inhibitor of metalloproteinase 2	Timp2	-1.17207	-6.2835	0.000280354	2.02491
CX237758	Mm.33771	320382;242584	Data not found	E030030F06Rik	-0.828094	-6.27539	0.00028311	2.01181
CX236259	Mm.181933	66694	Ubiquinol-cytochrome c reductase, Rieske iron-sulfur polypeptide 1	Uqcrfs1	0.596155	6.27459	0.00028311	2.01051
CX240396	Mm.46484	22275	Uroporphyrinogen decarboxylase	Urod	-0.689766	-6.26662	0.000285487	1.99762
CX243624	Mm.182912	66092	Growth hormone inducible transmembrane protein	Ghitm	0.685789	6.45207	0.000307175	1.98704
CX236941	Mm.30138	73712	RIKEN cDNA 1110014F24 gene	1110014F24Rik	-0.859762	-6.25147	0.000291109	1.9731
CX243015	Mm.71514	71767	Trypsin domain containing 1	Tysnd1	-1.15048	-6.24289	0.000293778	1.95921
CX236999	Mm.40173	382571	Potassium voltage-gated channel, subfamily F, member 1	Kcnf1	0.669651	6.24114	0.000293778	1.95637
CX243169	Mm.325800	20621	Stannin	Snn	0.574875	6.24051	0.000293778	1.95534
CX238919	Mm.333406	12444	Cyclin D2	Ccnd2	-0.811825	-6.23786	0.000294411	1.95105
CX236741	Mm.340315	67128;71495	Ubiquitin-conjugating enzyme E2G 1 (UBC7 homolog, C. elegans)	Ube2g1	1.58618	6.22996	0.000297459	1.93824
CX240004	Mm.360232		CDNA, clone:Y0G0113M05, strand:minus, reference:ENSEMBL:Mouse-Transcript-ENST:ENSMUST00000031402, based on BLAT search	CX240004	0.648052	6.22676	0.00029836	1.93305
CX240308	Mm.195036	94093;320735	RIKEN cDNA 8030451N04 gene	Trim33	1.13178	6.41287	0.000321176	1.92815
CX239287	Mm.28237	100226;77625	Syntaxin 12	Stx12	0.872019	6.58218	0.000371125	1.91953
CX236910	Mm.212066	329165	Abl-interactor 2	Abi2	0.620518	6.20422	0.000305737	1.89643
CX239446	Mm.247566	17536	Myeloid ecotropic viral integration site-related gene 1	Mrg1	-0.559511	-6.20348	0.000305737	1.89522
CX243357	Mm.30072	20463;51951	Cytochrome c oxidase subunit VIIa polypeptide 2-like	Cox7a2l	0.592636	6.20293	0.000305737	1.89432
CX236870	Mm.24176	77683	Euchromatic histone methyltransferase 1	Ehmt1	-0.795319	-6.20234	0.000305737	1.89338
CX241602	Mm.36241	12034	B-cell receptor-associated protein 37	Bcap37	0.575634	6.1934	0.000308838	1.87882
CX236187	Mm.235998	20203;103302	S100 protein, beta polypeptide, neural	S100b	-0.577216	-6.18252	0.000313517	1.86111
CX236950	Mm.143788	58200	Protein phosphatase 1, regulatory (inhibitor) subunit 1A	Ppp1r1a	0.566021	6.17245	0.000317739	1.8447
CX235776			#N/A	CX235776	-0.629996	-6.1715	0.000317739	1.84315
CX237006	Mm.256342	16574	Kinesin family member 5C	Kif5c	-0.864422	-6.16852	0.000318613	1.83829
CX240481			#N/A	CX240481	0.693379	6.15494	0.000323572	1.81613
CX236965	Mm.27066	16922	Phytanoyl-CoA hydroxylase	Phyh	-0.659796	-6.15393	0.000323572	1.81448
CX235713	Mm.58836	12974;103521	Citrate synthase	Cs	1.08475	6.15379	0.000323572	1.81425
CX241528	Mm.333124	384422;16114;16071;16098	Immunoglobulin kappa chain variable 8 (V8)	Igk-V8	0.517491	6.14895	0.000325419	1.80634
CX236064	Mm.373561	58243	Data not found	Nap1l5	1.10568	6.84628	0.000419519	1.80483
CX237279			#N/A	CX237279	-0.810384	-6.14751	0.00032554	1.80399
CX242370	Mm.29429	68041	Mid1 interacting protein 1 (gastrulation specific G12-like (zebrafish))	Mid1ip1	1.14945	6.49779	0.000406908	1.80242
CX237936	Mm.371712	269629;330052	RIKEN cDNA A930031L14 gene	A930031L14Rik	0.551778	6.13792	0.000329839	1.78832
CX239741	Mm.200859	214597;18475;97530	SID1 transmembrane family, member 2	Sidt2	-0.631404	-6.13323	0.000331648	1.78065
CX238272	Mm.285636	268469	RIKEN cDNA 9530033F24 gene	9530033F24Rik	0.607375	6.30454	0.000360991	1.76427
CX242736	Mm.371574	19652	RNA binding motif protein 3	Rbm3	0.81228	6.12202	0.000336674	1.76229
CX239802	Mm.358634	20383	Splicing factor, arginine/serine-rich 3 (SRp20)	Sfrs3	0.629828	6.12037	0.000336674	1.7596
CX235884	Mm.337088		16 days neonate thymus cDNA, RIKEN full-length enriched library, clone:A130088J11 product:unclassifiable, full insert sequence	CX235884	0.696128	6.12006	0.000336674	1.75909
CX238933	Mm.87216	56187	Rab geranylgeranyl transferase, a subunit	Rabggta	-0.641745	-6.11722	0.00033755	1.75443
CX241009	Mm.38777	330369	F-box protein 41	Fbxo41	-0.62802	-6.29749	0.000363065	1.75355
CX235982	Mm.358823	118452	Brain and acute leukemia, cytoplasmic	Baalc	-0.866254	-6.11533	0.000337924	1.75134
CX235598	Mm.30709	67466	Phosducin-like	Pdcl	0.554302	6.10658	0.000341956	1.737
CX242027	Mm.121265	26440	Proteasome (prosome, macropain) subunit, alpha type 1	Psma1	0.644946	6.10541	0.000341956	1.73508
CX240632	Mm.77066	71951	Glypican 2 (cerebroglycan)	Gpc2	-0.747675	-6.10374	0.000342224	1.73234
CX238961			#N/A	CX238961	-0.863702	-6.09608	0.000345725	1.71978
CX237109	Mm.28883	23986	Peroxisomal delta3, delta2-enoyl-Coenzyme A isomerase	Peci	-1.09202	-7.06494	0.000528608	1.71473
CX241324	Mm.17436	68729;100977	Tripartite motif protein 37	Trim37	-1.31066	-6.09227	0.000347162	1.71353
CX244046			#N/A	CX244046	0.748765	6.42867	0.000435039	1.70577
CX243858	Mm.131530	12322	Calcium/calmodulin-dependent protein kinase II alpha	Camk2a	-1.69033	-6.69655	0.000481182	1.70024
CX242986	Mm.131443	27364	Serine racemase	Srr	0.597176	6.07899	0.000353835	1.69172
CX236142			#N/A	CX236142	-0.809081	-6.07263	0.000356744	1.68126
CX236245	Mm.270278	21685	Thyrotroph embryonic factor	Tef	-0.596801	-6.06736	0.000359058	1.6726
CX241179	Mm.170515	18035	Nuclear factor of kappa light chain gene enhancer in B-cells inhibitor, alpha	Nfkbia	-0.706218	-6.06116	0.000361263	1.6624
CX242524	Mm.338720	18148	Nucleophosmin 1	Npm1	0.915433	6.23397	0.000391359	1.65665
CX235799	Mm.235283	12934	Dihydropyrimidinase-like 2	Dpysl2	-0.562347	-6.0557	0.000363065	1.65341
CX241216	Mm.178818	66855	DNA segment, Chr 8, ERATO Doi 325, expressed	D8Ertd325e	-0.622009	-6.05409	0.000363329	1.65076
CX240881	Mm.4654	19259	Protein tyrosine phosphatase, non-receptor type 5	Ptpn5	0.79959	6.03814	0.000371125	1.62447
CX243590	Mm.272582	18642	Phosphofructokinase, muscle	Pfkm	-0.495747	-6.03377	0.000372471	1.61727
CX238919	Mm.333406	12444	Cyclin D2	Ccnd2	-0.695626	-6.01461	0.000383238	1.58563
CX240517	Mm.8180	22240;78525	Dihydropyrimidinase-like 3	Dpysl3	-0.535599	-6.00926	0.000385805	1.57679
CX237070	Mm.180763	110351;69808	RIKEN cDNA 1810058N05 gene	Rap1ga1	0.696008	6.0015	0.000389878	1.56396
CX241277	Mm.356689	11430	Acyl-Coenzyme A oxidase 1, palmitoyl	Acox1	0.547392	5.99599	0.000391895	1.55484
CX241261	Mm.222272	76499;97514;102681	CLIP associating protein 2	Clasp2	0.69601	5.98879	0.000395689	1.54293
CX237983			#N/A	CX237983	0.665523	6.15552	0.000428195	1.53622
CX243891	Mm.229087	217124	Protein phosphatase 1, regulatory subunit 9B	Ppp1r9b	-0.677275	-5.97155	0.000405943	1.51436
CX241730	Mm.228812	76071	Gamma-aminobutyric acid (GABA-B) receptor binding protein	Gababrbp	-0.767575	-5.96607	0.000408043	1.50527
CX238296	Mm.235346	13860	Epidermal growth factor receptor pathway substrate 8	Eps8	0.778807	5.95993	0.000411319	1.49508
CX243463	Mm.46675	74901	RIKEN cDNA 4930465M17 gene	4930465M17Rik	0.58314	5.95807	0.000411811	1.492
CX243317	Mm.30071	17775;436356	Lysosomal-associated protein transmembrane 4A	Laptm4a	-0.841016	-5.95506	0.000412976	1.48701
CX241895	Mm.276647	231580	Cyclin G associated kinase	Gak	0.518926	5.95408	0.000412976	1.48537
CX240919	Mm.40025	64378	G-protein coupled receptor 88	Gpr88	-0.828098	-5.94754	0.000416563	1.47452
CX241660	Mm.41998	56420	Protein phosphatase 4, catalytic subunit	Ppp4c	1.13302	5.9366	0.000422404	1.45633
CX242088			#N/A	CX242088	0.795319	5.9302	0.000425988	1.44569
CX238684	Mm.101368	66659	Acid phosphatase 6, lysophosphatidic	Acp6	0.800717	5.92005	0.000431436	1.42879
CX242981	Mm.210352	20462;320585	RIKEN cDNA 5730405G21 gene	Sfrs10	0.591116	5.91741	0.000432504	1.4244
CX241137	Mm.361880	77208	RIKEN cDNA 5830471E12 gene	5830471E12Rik	-0.684757	-5.91306	0.000434764	1.41715
CX242063	Mm.8154	16210	Imprinted and ancient	Impact	0.769469	5.9105	0.000435039	1.41288
CX238763	Mm.370321	237459	Data not found	Pctk2	-0.918617	-5.90667	0.000436954	1.4065
CX241631	Mm.311026	70611	F-box only protein 33	Fbxo33	-0.647058	-5.90337	0.000438507	1.401
CX240246	Mm.2209	12504	CD4 antigen	Cd4	-1.08004	-5.89832	0.000441301	1.39258
CX236124	Mm.20929	15204	Hect (homologous to the E6-AP (UBE3A) carboxyl terminus) domain and RCC1 (CHC1)-like domain (RLD) 2	Herc2	0.795323	5.89539	0.00044262	1.38767
CX240089	Mm.326055		CDNA, clone:Y2G0134E05, strand:minus, reference:ENSEMBL:Mouse-Transcript-ENST:ENSMUST00000059660, based on BLAT search	CX240089	0.889364	5.8903	0.000445473	1.37918
CX243789	Mm.331491	229279	Heterogeneous nuclear ribonucleoprotein A3	Hnrpa3	0.649068	5.87918	0.000452698	1.36061
CX243765	Mm.296302	74032	RIKEN cDNA 4632417N05 gene	4632417N05Rik	-0.97153	-5.8778	0.000452922	1.35831
CX235859	Mm.92529	54609	Ubiquilin 2	Ubqln2	0.598404	5.87211	0.000456292	1.3488
CX243578	Mm.244512	66736	RIKEN cDNA 4921531G14 gene	4921531G14Rik	0.586626	5.86922	0.000457634	1.34396
CX238210			#N/A	CX238210	0.734429	6.02514	0.00049631	1.33417
CX240818	Mm.39646	106953	Expressed sequence AI851453	AI851453	0.593096	5.86034	0.000463231	1.32911
CX238757	Mm.259127	269639	Zinc finger protein 512	Zfp512	-0.56509	-5.85952	0.000463231	1.32773
CX239270	Mm.273496	22763	Zinc finger RNA binding protein	Zfr	-0.638869	-5.84916	0.000470197	1.31039
CX244419			#N/A	CX244419	-0.817969	-6.00444	0.000507849	1.30187
CX240140	Mm.245931	15270	H2A histone family, member X	H2afx	0.677334	5.839	0.000477127	1.29337
CX240705	Mm.206238	76199;52183	Thyroid hormone receptor associated protein 2	Thrap2	-0.954221	-5.83479	0.000479552	1.28632
CX236381	Mm.310460	241112	Gene model 216, (NCBI)	CX236381	-0.63399	-5.83059	0.000481182	1.27927
CX236116			#N/A	CX236116	0.990981	6.36339	0.000658628	1.27065
CX633052			#N/A	CX633052	-0.778986	-5.8202	0.000488473	1.26183
CX242475	Mm.290183	76539;74445	DNA segment, Chr 19, ERATO Doi 737, expressed	D19Ertd737e	-1.09702	-5.81831	0.000489142	1.25865
CX244002	Mm.206536	20970	Syndecan 3	Sdc3	0.64684	5.81585	0.000490265	1.25452
CX242693	Mm.248906	54138;77821;97949	Spinocerebellar ataxia 10 homolog (human)	Sca10	0.735323	5.80517	0.00049631	1.23657
CX241877	Mm.26611	78825	RIKEN cDNA 5830417C01 gene	5830417C01Rik	0.698054	5.80513	0.00049631	1.23652
CX239304	Mm.241700	234267;442823	Glycoprotein m6a	Gpm6a	0.607034	5.80122	0.000498618	1.22995
CX239133	Mm.277518	67468	Monocyte to macrophage differentiation-associated	Mmd	-0.78386	-5.79694	0.00050124	1.22275
CX239902	Mm.248827	12330;103672	Calnexin	Canx	1.28649	5.94938	0.000537979	1.21569
CX240816	Mm.207432	98660	ATPase, Na+/K+ transporting, alpha 2 polypeptide	Atp1a2	-0.543172	-5.78704	0.000507849	1.20608
CX242715	Mm.3874	11532	Alcohol dehydrogenase 5 (class III), chi polypeptide	Adh5	0.559431	5.78133	0.000511317	1.19646
CX235603	Mm.1951	19826	Ribonucleic acid binding protein S1	Rnps1	0.509055	5.78052	0.000511317	1.1951
CX236076	Mm.254610	23966;97426;77207	Odd Oz/ten-m homolog 4 (Drosophila)	Odz4	0.664594	5.77737	0.000513078	1.1898
CX240281	Mm.180189	67800	Diacylglycerol O-acyltransferase 2	Dgat2	-0.690515	-6.06724	0.000634287	1.18974
CX240040	Mm.296082	67863	Solute carrier family 25 (mitochondrial carrier oxoglutarate carrier), member 11	Slc25a11	0.586371	5.77515	0.000514081	1.18605
CX240686	Mm.29640	68312	Glutathione S-transferase, mu 7	Gstm7	-0.658033	-5.76658	0.00052039	1.17162
CX235858	Mm.1403	17921	Myosin VIIa	Myo7a	-0.765853	-5.76204	0.000523367	1.16396
CX243021	Mm.11112	73658	RIKEN cDNA 2210013K02 gene	2210013K02Rik	-0.578643	-5.75671	0.000527045	1.15495
CX241377	Mm.274693	231997	FK506 binding protein 14	Fkbp14	-1.02038	-5.75374	0.00052836	1.14995
CX236581	Mm.181166	19894	Rabphilin 3A	Rph3a	0.90592	5.75315	0.00052836	1.14896
CX240545	Mm.315962	18648	Phosphoglycerate mutase 1	Pgam1	0.487261	5.74899	0.000530206	1.14193
CX241329	Mm.7046	19025	Protective protein for beta-galactosidase	Ppgb	-0.67089	-5.74709	0.000530979	1.13872
CX239236	Mm.21617	229317	DNA segment, Chr 3, ERATO Doi 194, expressed	D3Ertd194e	0.97348	5.89934	0.000572406	1.13699
CX240116	Mm.159048	73667	RIKEN cDNA 2410004P03 gene	2410004P03Rik	-1.11422	-5.89838	0.000572406	1.13547
CX241293	Mm.28052	22221	Upstream binding protein 1	Ubp1	-0.621107	-5.74105	0.000535336	1.12851
CX236147	Mm.332314	22629	Tyrosine 3-monooxygenase/tryptophan 5-monooxygenase activation protein, eta polypeptide	Ywhah	0.504816	5.7368	0.000537979	1.12133
CX240679	Mm.154378	17975;319336	Nucleolin	Ncl	0.555939	5.72839	0.000543804	1.1071
CX239749	Mm.293023	67661	RIKEN cDNA 493055F24Rik	Ift172	-0.698823	-5.7189	0.000551354	1.09105
CX237126	Mm.272312	74136	SEC14-like 1 (S. cerevisiae)	Sec14l1	-0.669668	-5.70504	0.000562905	1.06757
CX236956	Mm.209813	13642;319744	RIKEN cDNA E230020D15 gene	Efnb2	0.816424	5.70416	0.000562905	1.06609
CX242548	Mm.234544	329908	Ubiquitin specific protease 24	Usp24	0.725217	5.84769	0.000608144	1.05539
CX239577	Mm.286104	68153	General transcription factor II E, polypeptide 2 (beta subunit)	Gtf2e2	0.809131	6.195	0.000762136	1.04788
CX242601	Mm.27445	50762	F-box only protein 6b	Fbxo6b	-0.563198	-5.69304	0.000572261	1.04723
CX235897			#N/A	CX235897	-0.506549	-5.69038	0.000572406	1.04272
CX236722	Mm.142095	52502	Calcium regulated heat stable protein 1	Carhsp1	-0.492078	-5.6894	0.000572406	1.04106
CX240865	Mm.31814	330096;101019;100684;101016	RIKEN cDNA D830007B15 gene	D830007B15Rik	0.87961	5.96012	0.000708719	1.03333
CX242997	Mm.210018	218952	Pleckstrin homology domain containing, family C (with FERM domain) member 1	Plekhc1	0.56977	5.67926	0.000580609	1.02384
CX238492	Mm.18962	12385;66546;98108	Catenin alpha 1	Catna1	-0.744586	-5.67303	0.000585597	1.01327
CX239738	Mm.331052	96935	RIKEN cDNA E430021N18 gene	E430021N18Rik	0.681253	5.66761	0.000589864	1.00405
CX241899	Mm.18353	13478	Dolichyl-phosphate (UDP-N-acetylglucosamine) acetylglucosaminephosphotransferase 1 (GlcNAc-1-P transferase)	Dpagt1	0.721562	5.66073	0.000595584	0.992346
CX242005	Mm.99996	16562	Kinesin family member 1C	Kif1c	-0.699882	-5.65623	0.000599007	0.984699
CX236484	Mm.22699	20363	Selenoprotein P, plasma, 1	Sepp1	0.681478	5.65528	0.000599007	0.983089
CX239691	Mm.2560	51799	Rap2 interacting protein	Rap2ip	0.647384	5.64873	0.000604496	0.971944
CX244342	Mm.181061	70911;319646;71721	Phytanoyl-CoA hydroxylase interacting protein-like	Phyhipl	0.785428	5.91784	0.000739491	0.971156
CX242655	Mm.277498	19156	Prosaposin	Psap	-0.769631	-5.64353	0.000607988	0.963092
CX241390	Mm.4269	21413;320591;320848;67762;106967	Transcription factor 4	Tcf4	-0.660653	-5.64329	0.000607988	0.962672
CX243513	Mm.329801	240613	RIKEN cDNA 9930021J03 gene	9930021J03Rik	-0.871792	-5.63646	0.000612894	0.951038
CX238292	Mm.262447	19342	RAB4B, member RAS oncogene family	Rab4b	-0.530948	-5.63479	0.000613367	0.948199
CX239069			#N/A	CX239069	0.629383	5.95898	0.000708719	0.947484
CX242304	Mm.336205	18655;433594	Phosphoglycerate kinase 1	Pgk1	0.683908	5.63408	0.000613367	0.946987
CX242373	Mm.273502	26886;52471	Centromere autoantigen H	Cenph	0.694096	5.77376	0.000662574	0.937955
CX236012	Mm.44101	232975	ATPase, Na+/K+ transporting, alpha 3 polypeptide	Atp1a3	-0.66138	-5.61898	0.000627736	0.921232
CX242968	Mm.312068	18189;73014	Neurexin I	Nrxn1	-1.51364	-5.61381	0.000632097	0.9124
CX236468	Mm.11186	215113	Solute carrier family 43, member 2	Slc43a2	-0.89025	-5.61168	0.000633323	0.908768
CX243916	Mm.23896	67453	RIKEN cDNA 1200007B05 gene	1200007B05Rik	-0.582749	-5.61024	0.000633833	0.906317
CX243996	Mm.21501	66075;77639;97292	RIKEN cDNA C030041B07 gene	Chchd3	1.01987	5.60792	0.000634287	0.902354
CX236914	Mm.268895	207740	RIKEN cDNA 1500031H01 gene	1500031H01Rik	-0.847892	-5.74852	0.000682581	0.897677
CX243061	Mm.244226	68646	RIKEN cDNA 1110020G09 gene	1110020G09Rik	-0.585092	-5.60235	0.000639116	0.892845
CX241728	Mm.119385	14680	Guanine nucleotide binding protein, alpha stimulating, olfactory type	Gnal	0.679535	5.74482	0.000684331	0.891779
CX240536	Mm.342665	56013	P140 gene	P140	0.552005	5.59626	0.000644546	0.882427
CX243286	Mm.87389	74682	WD repeat domain 35	Wdr35	-0.7672	-5.58098	0.000658894	0.856291
CX244079	Mm.207496	18751	Protein kinase C, beta 1	Prkcb1	1.33714	5.5784	0.000660684	0.851871
CX240808	Mm.276574	68046	RIKEN cDNA 2700062C07 gene	2700062C07Rik	0.65739	5.57583	0.000662467	0.847471
CX633003			#N/A	CX633003	0.713551	5.57456	0.000662574	0.845296
CX236331	Mm.153429	94214	Sparc/osteonectin, cwcv and kazal-like domains proteoglycan 2	Spock2	0.616602	5.71183	0.000708719	0.839
CX243823	Mm.267812	234865	Nucleoporin 133	Nup133	0.486528	5.56808	0.000667617	0.834196
CX243833	Mm.298251	56839	Leucine-rich repeat LGI family, member 1	Lgi1	0.847715	5.56741	0.000667617	0.833059
CX243087	Mm.29590	170718	Isocitrate dehydrogenase 3 (NAD+) beta	Idh3b	0.806716	5.55975	0.000675061	0.819927
CX238603	Mm.267547	72932	RIKEN cDNA 2900019G14 gene	2900019G14Rik	0.622037	5.55882	0.00067507	0.818336
CX241871	Mm.235296	244329;76065	Microcephaly, primary autosomal recessive 1	Mcph1	-0.566013	-5.55026	0.000682581	0.803663
CX240360	Mm.142275	12569	Cyclin-dependent kinase 5, regulatory subunit (p35) 1	Cdk5r1	-0.686098	-5.54688	0.000684331	0.797857
CX240759	Mm.128580	13433	DNA methyltransferase (cytosine-5) 1	Dnmt1	0.683771	5.54407	0.000686473	0.793037
CX235574	Mm.272197	23945;110390	Monoglyceride lipase	Mgll	0.482987	5.54251	0.000687213	0.790351
CX244014	Mm.261920	69551	RIKEN cDNA 2310022B05 gene	2310022B05Rik	-0.764341	-5.53472	0.000695057	0.77697
CX242053	Mm.30927	67684;103762	RIKEN cDNA 3300001P08 gene	3300001P08Rik	-0.954868	-5.84047	0.000794122	0.772088
CX239262	Mm.154312	170731	Mitofusin 2	Mfn2	-0.665179	-5.53053	0.000698825	0.769779
CX241130	Mm.283573	14782	Glutathione reductase 1	Gsr	0.904496	5.51896	0.000708719	0.749898
CX242281	Mm.29870	64294	Integral membrane protein 2C	Itm2c	-0.777427	-5.51803	0.000708719	0.748291
CX241197	Mm.687	11852	Ras homolog gene family, member B	Rhob	-0.64855	-5.51702	0.000708719	0.746549
CX237071	Mm.19669	170768	6-phosphofructo-2-kinase/fructose-2,6-biphosphatase 3	Pfkfb3	-0.620954	-5.65101	0.000757738	0.741294
CX239681	Mm.34212	68192	Leptin receptor overlapping transcript-like 1	Leprotl1	0.639622	5.50719	0.000718762	0.729642
CX242979	Mm.248687	67412	RIKEN cDNA 6330407J23 gene	6330407J23Rik	-1.01407	-5.50313	0.000722534	0.722651
CX242159	Mm.249594	21916	Tropomodulin 1	Tmod1	-0.479239	-5.50029	0.000724863	0.717763
CX239085	Mm.1268	18823	Proteolipid protein (myelin) 1	Plp1	-1.09881	-5.49688	0.000727888	0.711891
CX241397	Mm.218198	59029;99094	Proteasome (prosome, macropain) 26S subunit, non-ATPase, 14	Psmd14	0.583248	5.4933	0.000731145	0.70571
CX242504	Mm.34210	330695	Cortexin	Ctxn	-0.618609	-5.49059	0.000733346	0.701051
CX236427	Mm.32191	54393	Gamma-aminobutyric acid (GABA-B) receptor, 1	Gabbr1	0.654431	5.61934	0.00078382	0.690218
CX239896	Mm.153039	17475	Multiple PDZ domain protein	Mpdz	-0.495264	-5.48316	0.000739491	0.688226
CX244160	Mm.43640	382423	RIKEN cDNA 4921506J03 gene	4921506J03Rik	0.468249	5.4829	0.000739491	0.687785
CX238573			#N/A	CX238573	-1.01511	-5.61642	0.00078382	0.685488
CX241165	Mm.284770	192654	Lysophospholipase 3	Lypla3	0.613707	5.61603	0.00078382	0.684861
CX238959	Mm.273671	83493	SAC1 (supressor of actin mutations 1, homolog)-like (S. cerevisiae)	Sacm1l	-1.23756	-5.47787	0.000744597	0.679099
CX241731	Mm.32780	170790	Megalencephalic leukoencephalopathy with subcortical cysts 1 homolog (human)	Mlc1	-0.475058	-5.47603	0.000744748	0.675933
CX240588			#N/A	CX240588	0.530746	5.4753	0.000744748	0.674681
CX243915	Mm.195663	12575;73279	Cyclin-dependent kinase inhibitor 1A (P21)	Cdkn1a	0.576202	5.47511	0.000744748	0.674337
CX241031	Mm.252722	70997	RIKEN cDNA 4931426K16 gene	4931426K16Rik	-0.496146	-5.47177	0.00074779	0.66858
CX241019	Mm.232293	72344	Ubiquitin specific protease 36	Usp36	-0.971028	-5.47018	0.000748684	0.665827
CX238340	Mm.41271	99138	START domain containing 7	Stard7	0.61015	5.4665	0.000751522	0.659491
CX242483	Mm.361402		Transcribed locus, strongly similar to NP_033122.1 ribosomal protein S6 [Mus musculus]	CX242483	0.603928	5.46615	0.000751522	0.658874
CX242057	Mm.316402	16497	Potassium voltage-gated channel, shaker-related subfamily, beta member 1	Kcnab1	-0.58018	-5.45927	0.000757953	0.646999
CX240244	Mm.231465	78070	Carnitine palmitoyltransferase 1c	Cpt1c	-0.837903	-5.69954	0.000929368	0.646154
CX239598	Mm.196635	67707	Mitochondrial ribosomal protein L24	Mrpl24	-0.850405	-5.45123	0.000765941	0.633089
CX241985	Mm.26680	67826	RIKEN cDNA 1110031B06 gene	1110031B06Rik	-0.687388	-5.4475	0.000769595	0.62664
CX243378	Mm.2942	27053	Asparagine synthetase	Asns	0.794781	5.57503	0.000820553	0.61852
CX244022	Mm.2756	15312;436390	Hypothetical gene supported by AK080436	Hmgn1	0.601656	5.44047	0.000777334	0.614483
CX244257	Mm.220470	245368	RIKEN cDNA D930016N04 gene	D930016N04Rik	-0.649694	-5.43957	0.000777334	0.612932
CX241141	Mm.262	11853	Ras homolog gene family, member C	Rhoc	0.487257	5.43889	0.000777334	0.611754
CX237123	Mm.270798	227619	Mannosidase, alpha, class 1B, member 1	E430019H13Rik	-0.506236	-5.43765	0.000777832	0.609601
CX242294	Mm.1775	15374;404584	Hematological and neurological expressed sequence 1	Hn1	0.820764	5.43502	0.000780129	0.605049
CX243791	Mm.44239	70369;68020	RIKEN cDNA 2810002N01 gene	Bag5	0.518627	5.43005	0.00078382	0.596447
CX240258	Mm.147091	14007;320325;399590	RIKEN cDNA D230046B21 gene	Cugbp2	-0.974553	-5.42798	0.00078382	0.592869
CX237516	Mm.43081	30957	Mitogen-activated protein kinase 8 interacting protein 3	Mapk8ip3	-0.743851	-5.42661	0.000784412	0.590492
CX240736	Mm.30219	93960	Naked cuticle 1 homolog (Drosophila)	Nkd1	0.455024	5.41966	0.000792418	0.578454
CX239733	Mm.28484	56434	Transmembrane 4 superfamily member 8	Tm4sf8	0.54404	5.41242	0.000799782	0.565895
CX235790	Mm.200365	64051	Synaptic vesicle glycoprotein 2 a	Sv2a	-0.548533	-5.40676	0.000805565	0.556073
CX633031			#N/A	CX633031	0.686221	5.40625	0.000805565	0.555192
CX243165	Mm.9745	16832	Lactate dehydrogenase 2, B chain	Ldh2	-0.623783	-5.40557	0.000805565	0.554015
CX244361	Mm.38993	65945	Calsyntenin 1	Clstn1	-0.782961	-5.89519	0.00103012	0.553212
CX238945	Mm.130054	18212;78712	RIKEN cDNA C630044B11 gene	Ntrk2	-0.717418	-5.5325	0.000866238	0.54944
CX237730	Mm.30005	66154	Transmembrane protein 14C	Tmem14c	0.495919	5.39882	0.000813544	0.542302
CX242988	Mm.253736	114301;97057;74654	Expressed sequence C77368	Palmd	-0.976497	-5.39683	0.000815103	0.538856
CX236938	Mm.319836	243171	CDNA sequence BC005561	BC005561	-0.739815	-5.39472	0.000816839	0.53519
CX240582	Mm.185453	13690;77989	RIKEN cDNA 1700012D14 gene	Eif4g2	0.632555	5.39372	0.000817064	0.533452
CX238259	Mm.196577	224647;106484	DNA segment, Chr 17, Wayne State University 92, expressed	D17Wsu92e	0.601881	5.3895	0.000820553	0.526124
CX244375	Mm.197509	58248	RIKEN cDNA 1700123O20 gene	1700123O20Rik	1.16495	5.38723	0.000822529	0.522177
CX243925	Mm.299460	272031	RIKEN cDNA E130309F12 gene	E130309F12Rik	0.678587	5.3853	0.000824041	0.518825
CX238652	Mm.229330	20370	Seizure related gene 6	Sez6	-0.587857	-5.37579	0.000836087	0.502285
CX240451	Mm.46847	67636;434102	RIKEN cDNA 4930469P12 gene	4930469P12Rik	0.58261	5.36953	0.000843707	0.491408
CX238072	Mm.227281	66205;66638	RIKEN cDNA 5730458M16 gene	1110055L24Rik	0.518259	5.36245	0.00085258	0.479088
CX241000	Mm.211211	74182;402722;19071;104928	RIKEN cDNA 2310032D16 gene	2310032D16Rik	-0.689895	-5.48787	0.000918446	0.4767
CX239026	Mm.188105	69466;72061	RIKEN cDNA 2010111I01 gene	2300006M17Rik	-0.53582	-5.35998	0.00085494	0.474778
CX241183	Mm.229330	20370	Seizure related gene 6	Sez6	-0.725526	-5.48337	0.000923666	0.469345
CX242917	Mm.37332	67102;75818	DNA segment, Chr 16, ERATO Doi 472, expressed	D16Ertd472e	-0.93594	-5.35457	0.000861526	0.465363
CX238391	Mm.373570	68520	Zinc finger, FYVE domain containing 21	Zfyve21	0.470907	5.34826	0.000867454	0.454374
CX242472	Mm.290791	227197	NADH dehydrogenase (ubiquinone) Fe-S protein 1	Ndufs1	0.601016	5.34802	0.000867454	0.453947
CX242738	Mm.331559	14430	Galactose-1-phosphate uridyl transferase	Galt	-0.914641	-5.34474	0.000871042	0.448229
CX240017	Mm.329578	246317	Neuropilin (NRP) and tolloid (TLL)-like 1	Neto1	-0.546235	-5.3406	0.0008759	0.441021
CX239846	Mm.348326	67916;77115	Phosphatidic acid phosphatase type 2B	Ppap2b	0.914951	5.33767	0.000879009	0.435916
CX241785	Mm.18539	68943	PTEN induced putative kinase 1	Pink1	-0.683479	-5.33207	0.0008861	0.426141
CX236216	Mm.23928	218503;319386	RIKEN cDNA 5832424M12 gene	5832424M12Rik	0.58339	5.45533	0.000957228	0.423484
CX239344	Mm.28385	65963	RIKEN cDNA 1810009M01 gene	1810009M01Rik	-1.36853	-5.3155	0.000909855	0.397211
CX239218	Mm.34329	109079	Selenophosphate synthetase 1	Sephs1	1.20585	5.43446	0.000983734	0.38927
CX236232	Mm.184012	94090	Tripartite motif protein 9	Trim9	0.774435	5.71189	0.00123113	0.387121
CX235502	Mm.277089	74498	Golgi reassembly stacking protein 1	Gorasp1	-0.800254	-5.30401	0.000923699	0.377131
CX240370	Mm.21961	54411	ATPase, H+ transporting, lysosomal accessory protein 1	Atp6ap1	-1.07762	-5.30328	0.000923699	0.375865
CX240263	Mm.28540	99982	Amine oxidase (flavin containing) domain 2	Aof2	0.912572	5.30061	0.00092661	0.371186
CX241665	Mm.286593	20586	SWI/SNF related, matrix associated, actin dependent regulator of chromatin, subfamily a, member 4	Smarca4	0.450748	5.2825	0.000952706	0.339502
CX239380	Mm.4628	20597	Sphingomyelin phosphodiesterase 1, acid lysosomal	Smpd1	-0.749056	-5.4028	0.00102697	0.33727
CX236214	Mm.3879	15251	Hypoxia inducible factor 1, alpha subunit	Hif1a	-0.561345	-5.40044	0.00102942	0.333381
CX243192	Mm.342723	75607;13932	RIKEN cDNA 1810073P09 gene	1810073P09Rik	-0.83948	-5.26929	0.000971541	0.316352
CX236764	Mm.32019	21454	T-complex protein 1	Tcp1	0.539116	5.26802	0.000972315	0.314127
CX241004	Mm.326723	71907	Serine (or cysteine) proteinase inhibitor, clade A (alpha-1 antiproteinase, antitrypsin), member 9	Serpina9	-1.16258	-5.26582	0.000974618	0.310274
CX236670	Mm.29647	67226	Transmembrane protein 19	Tmem19	-0.483198	-5.25162	0.000995597	0.285352
CX240955	Mm.4173	17755;18130	Microtubule-associated protein 1 B	Mtap1b	0.74514	5.36944	0.00106814	0.282314
CX243026	Mm.18706	17248	Transformed mouse 3T3 cell double minute 4	Mdm4	-0.50145	-5.36395	0.00107601	0.273256
CX242350	Mm.166647	241263	G protein-coupled receptor 158	Gpr158	0.738717	5.45439	0.0012275	0.273173
CX239578	Mm.3527	12452	Cyclin G2	Ccng2	-0.588869	-5.24355	0.00100791	0.271184
CX243949	Mm.22421	434056	Similar to Sid3177p	CX243949	0.67362	5.24152	0.00101002	0.26763
CX238723	Mm.332967	22214	Ubiquitin-conjugating enzyme E2H	Ube2h	-0.669472	-5.23243	0.0010243	0.251652
CX243695	Mm.40880	106763	RIKEN cDNA C330008L01 gene	C330008L01Rik	-0.654199	-5.34889	0.00109472	0.248389
CX241779	Mm.154581	11429	Aconitase 2, mitochondrial	Aco2	0.505359	5.22387	0.00103373	0.236614
CX239806	Mm.13886	20918	Suppressor of initiator codon mutations, related sequence 1 (S. cerevisiae)	Sui1-rs1	0.685503	5.21687	0.00104468	0.224286
CX241807	Mm.44226	68066	DNA segment, Chr 11, ERATO Doi 333, expressed	D11Ertd333e	0.678064	5.21455	0.0010474	0.220208
CX236606	Mm.268346	216049	Zinc finger protein 365	Zfp365	-1.04205	-5.2079	0.00105787	0.208498
CX240413	Mm.41773	66241	Transmembrane protein 9	Tmem9	-0.550274	-5.20639	0.00105918	0.205842
CX243665	Mm.299566	104366;381086;436484;16898;235663	Similar to 40S ribosomal protein S2	Rnu64	0.532354	5.20502	0.00106024	0.203438
CX236807	Mm.44137	13656	Early growth response 4	Egr4	0.603847	5.31959	0.00113626	0.199939
CX240507	Mm.258530	56459;52144	Ubiquitin-like 1 (sentrin) activating enzyme E1A	Uble1a	0.601051	5.19936	0.00106814	0.193467
CX237528	Mm.153272	21807;319691	RIKEN cDNA D430022A14 gene	Tgfb1i4	-0.524486	-5.18972	0.00108243	0.176467
CX242733	Mm.234342	14701;75373	RIKEN cDNA 4930597O21 gene	Gng12	0.679572	5.18699	0.00108602	0.171663
CX235708	Mm.296520	65114	Vacuolar protein sorting 35	Vps35	-0.589152	-5.18368	0.00109073	0.165814
CX242359	Mm.285993	12313	Calmodulin 1	Calm1	0.79998	5.18274	0.00109105	0.164152
CX238394	Mm.301655	73078	Peptidase (mitochondrial processing) beta	Pmpcb	0.48301	5.17664	0.00109953	0.153406
CX241534	Mm.268040	230767;72784	IQ motif containing C	Iqcc	0.529265	5.17511	0.00110098	0.150689
CX242683			#N/A	CX242683	-0.671109	-5.17303	0.00110344	0.147022
CX240801	Mm.41497	109008;228584	RIKEN cDNA 2700049H19 gene	2700049H19Rik	-0.568141	-5.16979	0.00110809	0.141303
CX242941	Mm.254914	72543	RIKEN cDNA 2610528K11 gene	2610528K11Rik	0.526915	5.27937	0.00118513	0.133211
CX242491	Mm.370321	237459	Data not found	Pctk2	0.635575	5.36084	0.00137037	0.128617
CX240563	Mm.229292	21780	Transcription factor A, mitochondrial	Tfam	0.512631	5.15999	0.00112525	0.123997
CX241695	Mm.262327	22334	Voltage-dependent anion channel 2	Vdac2	0.624537	5.15727	0.00112902	0.119185
CX236565	Mm.37533	26556;320588	Homer homolog 1 (Drosophila)	Homer1	0.633879	5.15113	0.00113783	0.108333
CX238214	Mm.212554	18676	PHD finger protein 2	Phf2	0.642939	5.15043	0.00113783	0.107097
CX241058	Mm.3128	18738	RIKEN cDNA 4931413K12 gene	Pitpn	0.975155	5.26141	0.00121487	0.103344
CX243615	Mm.370281	103841	Data not found	Cuedc1	-0.762872	-5.50928	0.0015155	0.100264
CX243369	Mm.240336	268656	Serine palmitoyltransferase, long chain base subunit 1	Sptlc1	-0.457746	-5.14502	0.00114559	0.0975394
CX240100	Mm.27123	67979	ATPase family, AAA domain containing 1	Atad1	0.672587	5.14493	0.00114559	0.0973683
CX243547	Mm.137222	21802	Transforming growth factor alpha	Tgfa	0.50813	5.14356	0.00114678	0.0949554
CX235824	Mm.1175	16478	Jun proto-oncogene related gene d1	Jund1	-0.447823	-5.14021	0.00115188	0.0890223
CX241437	Mm.344671	20220	Sin3-associated polypeptide 18	Sap18	-0.450726	-5.1365	0.00115727	0.0824609
CX239455			#N/A	CX239455	0.627163	5.38637	0.00132781	0.0817676
CX237789	Mm.10530	11364	Acetyl-Coenzyme A dehydrogenase, medium chain	Acadm	-1.24619	-5.13597	0.00115727	0.0815182
CX239847	Mm.5309	14406	Gamma-aminobutyric acid (GABA-A) receptor, subunit gamma 2	Gabrg2	0.621249	5.32771	0.00141848	0.0771298
CX242447	Mm.2080	14894	Gene trap locus 3	Gtl3	0.732345	5.70537	0.00170939	0.0760081
CX238750	Mm.154358	76884;414271	Hypothetical A830091E24	Cyfip2	0.601869	5.24006	0.00124282	0.0677968
CX236195			#N/A	CX236195	-0.5171	-5.12587	0.00117587	0.0636379
CX238424	Mm.240434	26926	Programmed cell death 8	Pdcd8	0.709991	5.12414	0.00117777	0.0605689
CX236668	Mm.29965	67959;72802	RIKEN cDNA 2410104I19 gene	2410104I19Rik	0.425616	5.12332	0.00117777	0.059126
CX241600	Mm.41272	28193	DNA segment, Chr 10, University of California at Los Angeles 1	D10Ucla1	0.722538	5.12269	0.00117777	0.0579949
CX235623	Mm.260256	208643;106201	Eukaryotic translation initiation factor 4, gamma 1	Eif4g1	0.924583	5.121	0.00117839	0.0550045
CX241709	Mm.275683	15893;70499	RIKEN cDNA 5730409L17 gene	Ica1	-0.705184	-5.12089	0.00117839	0.0548105
CX236605	Mm.268902	12890	Complexin 2	Cplx2	0.473759	5.11726	0.00118422	0.0483746
CX241313	Mm.56946	18994	POU domain, class 3, transcription factor 4	Pou3f4	-0.49484	-5.11579	0.00118513	0.0457697
CX241809	Mm.20522	14768	LanC (bacterial lantibiotic synthetase component C)-like 1	Lancl1	-0.475099	-5.11284	0.00118867	0.0405438
CX244239	Mm.103655	27393;436430	Mitochondrial ribosomal protein L39	Mrpl39	0.756184	5.35911	0.00137162	0.0394217
CX241303	Mm.4261	12521	Kangai 1 (suppression of tumorigenicity 6, prostate)	Kai1	-0.563695	-5.10617	0.00120077	0.0287215
CX241398	Mm.247622	20418	Src homology 2 domain-containing transforming protein C3	Shc3	0.617692	5.09705	0.0012153	0.012531
CX239025	Mm.212703	17449	Malate dehydrogenase 1, NAD (soluble)	Mdh1	0.642507	5.09693	0.0012153	0.0123213
CX236946	Mm.21109	227753	Gelsolin	Gsn	-0.557464	-5.09187	0.00122433	0.00333615
CX235554	Mm.687	11852	Ras homolog gene family, member B	Rhob	-0.740533	-5.08889	0.0012275	-0.00194239
CX239664	Mm.209419	15526;319397	RIKEN cDNA D330004O07 gene	Hspa9a	0.479911	5.0864	0.00123113	-0.00638207
CX237220	Mm.254114	52637;103405	DNA segment, Chr 10, ERATO Doi 214, expressed	D10Ertd214e	0.666546	5.08119	0.00123915	-0.0156314
CX237896	Mm.196532	319322	Splicing factor 3b, subunit 2	Sf3b2	0.509157	5.07298	0.00125356	-0.0302187
CX239737	Mm.182931	67054;70284	Phosphoribosylaminoimidazole carboxylase, phosphoribosylaminoribosylaminoimidazole, succinocarboxamide synthetase	Paics	0.693655	5.07155	0.00125508	-0.0327615
CX240813	Mm.27736	12348	Carbonic anhydrase 11	Car11	-0.469426	-5.0702	0.00125562	-0.035171
CX236771	Mm.30602	216825	Ubiquitin specific protease 22	Usp22	-0.632457	-5.06985	0.00125562	-0.0357827
CX238550	Mm.250256	18606	Ectonucleotide pyrophosphatase/phosphodiesterase 2	Enpp2	-0.557737	-5.17324	0.00135767	-0.0438911
CX241797	Mm.241700	234267;442823	Glycoprotein m6a	Gpm6a	0.848678	5.17057	0.00136018	-0.0483665
CX243592			#N/A	CX243592	1.09053	5.06134	0.0012725	-0.0509217
CX240687	Mm.297096	17448	Malate dehydrogenase 2, NAD (mitochondrial)	Mdh2	0.63195	5.05695	0.00128054	-0.0587376
CX238009	Mm.321147	69993	Adult male aorta and vein cDNA, RIKEN full-length enriched library, clone:A530046H22 product:unknown EST, full insert sequence	Chn2	0.602405	5.05091	0.00129229	-0.0694972
CX241239	Mm.342337	17101	Lysosomal trafficking regulator	Lyst	0.554042	5.04819	0.00129674	-0.0743389
CX243064	Mm.266679	432636	Hypothetical gene supported by AK045700	CX243064	0.627045	5.04606	0.00129988	-0.0781286
CX242119	Mm.220038	13207	DEAD (Asp-Glu-Ala-Asp) box polypeptide 5	Ddx5	0.509439	5.0432	0.00130468	-0.0832294
CX239954	Mm.339760	237781	Smith-Magenis syndrome chromosome region, candidate 7 homolog (human)	Smcr7	0.47262	5.03842	0.00131309	-0.0917358
CX243439	Mm.252063	17196	Myelin basic protein	Mbp	-1.11675	-5.03803	0.00131309	-0.0924354
CX244348	Mm.280805	215114	Huntingtin interacting protein 1	Hip1	1.4624	5.37157	0.00176027	-0.0980392
CX236336	Mm.25125	67763	Phosphoribosyl pyrophosphate synthetase-associated protein 1	Prpsap1	-0.596756	-5.02011	0.00135087	-0.124402
CX236930	Mm.32997	73680	RIKEN cDNA 2410081M15 gene	2410081M15Rik	-0.72027	-5.01533	0.00135869	-0.132924
CX241983	Mm.273671	83493	SAC1 (supressor of actin mutations 1, homolog)-like (S. cerevisiae)	Sacm1l	-0.993186	-5.11877	0.00144489	-0.13537
CX243492	Mm.28189	57912	CDC42 small effector 1	Cdc42se1	0.662128	5.0065	0.00137162	-0.14869
CX243683	Mm.130054	18212;78712	RIKEN cDNA C630044B11 gene	Ntrk2	-0.628062	-5.0063	0.00137162	-0.149051
CX238392	Mm.261333	217692;432673	Signal-induced proliferation-associated 1 like 1	Sipa1l1	0.575292	5.00388	0.00137567	-0.153366
CX239456	Mm.236868	27050;449631;449630	Ribosomal protein S3	Rps3	0.948116	4.99681	0.00139085	-0.166001
CX239129	Mm.257052	24045	Secretory carrier membrane protein 3	Scamp3	-0.53779	-4.99529	0.00139281	-0.168714
CX240121	Mm.221275	104001	Reticulon 1	Rtn1	-0.489977	-4.9946	0.00139281	-0.169964
CX238946	Mm.198264	68365;98778	RAB14, member RAS oncogene family	Rab14	0.571775	4.99328	0.0013943	-0.172321
CX243465	Mm.123110	20742	Spectrin beta 2	Spnb2	-0.694381	-4.99223	0.00139513	-0.174187
CX235530	Mm.6645	11651	Thymoma viral proto-oncogene 1	Akt1	0.565488	4.98728	0.00140402	-0.18305
CX237038	Mm.291723	30959	DEAD (Asp-Glu-Ala-Asp) box polypeptide 25	Ddx25	-0.450426	-4.98715	0.00140402	-0.183271
CX241158	Mm.258201	386655	CREBBP/EP300 inhibitory protein 2	Cri2	-0.613025	-5.08875	0.00150407	-0.185943
CX235512	Mm.37950	66822	F-box only protein 25	Fbxo25	-0.547457	-4.97605	0.00142676	-0.203133
CX235888	Mm.18472	67089	Proteasome (prosome, macropain) 26S subunit, ATPase, 6	Psmc6	0.697731	5.14905	0.00174576	-0.20316
CX633018			#N/A	CX633018	0.663171	4.97576	0.00142676	-0.203654
CX236710	Mm.210899	74340;75224	RIKEN cDNA 4631427C17 gene	4631427C17Rik	-0.538645	-4.97468	0.00142771	-0.205583
CX239407	Mm.360086	73120;414078	RIKEN cDNA 3110038O15 gene	3110038O15Rik	-1.05816	-5.2972	0.00190804	-0.206236
CX235597	Mm.372086		CDNA, clone:Y2G0114B19, strand:unspecified	CX235597	0.845704	4.96652	0.00144489	-0.220204
CX240357	Mm.119177	108679	COP9 (constitutive photomorphogenic) homolog, subunit 8 (Arabidopsis thaliana)	Cops8	0.54765	4.96608	0.00144489	-0.220989
CX244422	Mm.193925	14674;97743	Guanine nucleotide binding protein, alpha 13	Gna13	0.618138	4.95769	0.00146222	-0.236021
CX239081	Mm.166372	59044	Ring finger protein 130	Rnf130	-0.498435	-4.95741	0.00146222	-0.236522
CX242702	Mm.33042	72834	RIKEN cDNA 2810468N07 gene	2810468N07Rik	0.613258	4.95496	0.00146669	-0.240917
CX243725	Mm.25405	11838	Activity regulated cytoskeletal-associated protein	Arc	0.739278	4.95416	0.00146698	-0.242348
CX241410	Mm.87161	23984;78693	Phosphodiesterase 10A	Pde10a	0.747188	5.32531	0.00184781	-0.25617
CX633053			#N/A	CX633053	-0.983826	-5.04335	0.00158328	-0.262673
CX244279	Mm.298875	12757	Clathrin, light polypeptide (Lca)	Clta	0.523417	5.04243	0.00158381	-0.264228
CX236700	Mm.235346	13860	Epidermal growth factor receptor pathway substrate 8	Eps8	-0.559042	-4.94144	0.00149786	-0.265166
CX239536	Mm.329277	59025	Ubiquitin specific protease 14	Usp14	0.615472	4.93969	0.0015006	-0.268289
CX240426	Mm.4742	18813	Proliferation-associated 2G4	Pa2g4	0.474299	4.93524	0.00150865	-0.276278
CX243601			#N/A	CX243601	-1.04794	-4.93365	0.00151104	-0.279141
CX244305	Mm.284792	22378	WW domain binding protein 2	Wbp2	0.489909	4.93124	0.0015155	-0.283455
CX241345	Mm.40572	18993	POU domain, class 3, transcription factor 3	Pou3f3	0.498489	4.92974	0.0015155	-0.286157
CX242167	Mm.334761	234678	RIKEN cDNA D230025D16 gene	D230025D16Rik	0.501326	4.929	0.0015155	-0.287492
CX241679	Mm.206417	12411	Cystathionine beta-synthase	Cbs	0.605904	4.9289	0.0015155	-0.287663
CX235583	Mm.101650	218038	Amphiphysin	Amph	-0.50404	-5.0285	0.00161259	-0.287822
CX241981	Mm.284792	22378	WW domain binding protein 2	Wbp2	0.417899	4.92361	0.00152677	-0.297173
CX237772	Mm.284503	110911	CDP-diacylglycerol synthase (phosphatidate cytidylyltransferase) 2	Cds2	-0.750807	-4.92117	0.00153145	-0.301551
CX242671	Mm.27256	13385	Discs, large homolog 4 (Drosophila)	Dlgh4	0.686366	5.41331	0.0022517	-0.308624
CX238423	Mm.181430	13424	Dynein, cytoplasmic, heavy chain 1	Dnchc1	-0.426953	-4.91576	0.00154407	-0.311265
CX236001	Mm.39265	104457	RIKEN cDNA 0610010K14 gene	0610010K14Rik	0.494037	4.91016	0.00155733	-0.321333
CX238899	Mm.209933	74370;104447	RIKEN cDNA 4932417H02 gene	4932417H02Rik	-0.453593	-4.90949	0.00155733	-0.32254
CX240257	Mm.274360	24017	Ring finger protein 13	Rnf13	-0.659922	-4.90611	0.00156468	-0.328626
CX240126	Mm.336087	15354	High mobility group box 3	Hmgb3	0.621844	4.90535	0.00156492	-0.329987
CX239784	Mm.200516	56305;97204	Phosphatidylinositol transfer protein, beta	Pitpnb	0.760007	4.90299	0.00156951	-0.334224
CX243010	Mm.299381	15452	Hypoxanthine guanine phosphoribosyl transferase 1	Hprt1	0.939351	4.8998	0.0015764	-0.339964
CX239515	Mm.334206	67003	Ubiquinol cytochrome c reductase core protein 2	Uqcrc2	0.407488	4.89912	0.00157643	-0.341187
CX238820	Mm.231091	67880	Dicarbonyl L-xylulose reductase	Dcxr	-1.06008	-4.99568	0.00168896	-0.343525
CX243016	Mm.3159	18682	Phosphorylase kinase gamma 1	Phkg1	-0.802788	-4.89589	0.00158328	-0.346998
CX240993	Mm.268902	12890	Complexin 2	Cplx2	1.04618	4.89297	0.00158603	-0.352258
CX239567	Mm.262294	19317;170624;106817	Quaking	Qk	0.475166	4.88651	0.00160208	-0.363882
CX241681	Mm.126525		Transcribed locus, moderately similar to XP_422650.1 similar to Diacylglycerol kinase, beta (Diglyceride kinase) (DGK-beta) (DAG kinase beta) (90 kDa diacylglycerol kinase) [Gallus gallus]	CX241681	0.480691	4.8857	0.00160252	-0.365354
CX237961	Mm.28761	59041	Serine/threonine kinase 25 (yeast)	Stk25	1.34893	5.09767	0.0018511	-0.372051
CX243267	Mm.74492	58996;104707	Rho GTPase activating protein 23	Arhgap23	-0.918081	-4.8711	0.00163994	-0.391642
CX242001	Mm.3131	13382	Dihydrolipoamide dehydrogenase	Dld	1.0171	4.868	0.00164693	-0.397236
CX235600	Mm.192130	435808	Similar to glyceraldehyde-3-phosphate dehydrogenase (phosphorylating) (EC 1.2.1.12) - mouse	CX235600	0.448787	4.85875	0.00167177	-0.413921
CX238303	Mm.254563	16513	Potassium inwardly-rectifying channel, subfamily J, member 10	Kcnj10	-0.641087	-4.85753	0.00167341	-0.416124
CX239582	Mm.158231	66945;69027	Succinate dehydrogenase complex, subunit A, flavoprotein (Fp)	Sdha	0.474252	4.95251	0.00178316	-0.416998
CX244228	Mm.16898	236539	3-phosphoglycerate dehydrogenase	Phgdh	0.517269	4.85154	0.00168896	-0.426923
CX235701	Mm.33450		Transcribed locus, strongly similar to NP_084204.1 protein tyrosine phosphatase, receptor type, B [Mus musculus]	CX235701	0.67823	4.94644	0.00179397	-0.42734
CX242559	Mm.30059	17118	Myristoylated alanine rich protein kinase C substrate	Marcks	-0.71421	-4.85026	0.00168896	-0.429242
CX242441	Mm.276200	73296	Rho-related BTB domain containing 3	Rhobtb3	0.540616	4.84758	0.00169493	-0.434077
CX237752	Mm.166485	66294	RIKEN cDNA 1810037C20 gene	1810037C20Rik	0.479701	4.84615	0.00169724	-0.436661
CX237221	Mm.781	14911	THUMP domain containing 3	Gt(ROSA)26asSor	0.741642	5.13582	0.0022517	-0.443768
CX235931	Mm.2261	19185;76641	RIKEN cDNA 1700123N01 gene	Psmd4	0.469684	4.83981	0.0017122	-0.4481
CX243537	Mm.249419	59057	Zinc finger protein 191	Zfp191	0.604844	4.93067	0.00183475	-0.454264
CX242137	Mm.28063	216821	RIKEN cDNA 5730466P16 gene	5730466P16Rik	0.456916	4.83522	0.00172402	-0.456397
CX237289	Mm.100917	70796	Zinc finger, DHHC domain containing 1	Zdhhc1	-1.18433	-4.83168	0.00173275	-0.462795
CX242375	Mm.268895	207740	RIKEN cDNA 1500031H01 gene	1500031H01Rik	-0.713543	-4.82072	0.00176027	-0.482612
CX243295	Mm.122466	28030	G elongation factor 1	Gfm1	0.614428	5.10729	0.00232924	-0.486139
CX238406	Mm.38241	16179	Interleukin-1 receptor-associated kinase 1	Irak1	-0.599723	-4.818	0.00176666	-0.487529
CX242064	Mm.308180	57874;386552	Expressed sequence AW742319	AW742319	-0.445483	-4.81393	0.00177727	-0.49489
CX235964	Mm.5195	12889	Complexin 1	Cplx1	0.755274	4.81253	0.00177961	-0.497418
CX240858	Mm.288114	67602	RIKEN cDNA 1200016B17 gene	1200016B17Rik	0.513195	4.90325	0.00190429	-0.501134
CX235501	Mm.211139	109095	RNA binding motif protein 15B	Rbm15b	0.683556	4.81011	0.00178316	-0.501801
CX241473	Mm.31752	16423	CD47 antigen (Rh-related antigen, integrin-associated signal transducer)	Cd47	0.590397	5.01379	0.00204617	-0.506067
CX243350	Mm.34183	69556	RIKEN cDNA 2310022M17 gene	2310022M17Rik	0.635125	4.80748	0.00178937	-0.506563
CX243047	Mm.142822	14030	Ewing sarcoma breakpoint region 1	Ewsr1	0.734592	4.80683	0.0017894	-0.507738
CX236372	Mm.11175	54219	Hypothetical protein 425O18-1	425O18-1	-0.531141	-4.80306	0.00179722	-0.514565
CX241781	Mm.196846	19359	RAD23b homolog (S. cerevisiae)	Rad23b	0.710487	5.25495	0.00263908	-0.522244
CX239349	Mm.925	21781	Transcription factor Dp 1	Tfdp1	0.613568	4.79069	0.0018345	-0.53696
CX242110	Mm.155839	69090;103256	Activating signal cointegrator 1 complex subunit 1	Ascc1	-0.610491	-4.78649	0.00184395	-0.544582
CX241234	Mm.315457	432763	Proline rich 7 (synaptic)	CX241234	0.591065	4.78241	0.0018511	-0.551976
CX239080	Mm.28869	76296	RIKEN cDNA 1110001P04 gene	1110001P04Rik	0.846245	4.77826	0.00186242	-0.55949
CX243960	Mm.273090	12611	CCAAT/enhancer binding protein (C/EBP), gamma	Cebpg	0.602108	5.04721	0.00248149	-0.575741
CX241176	Mm.30012	110611;98743	High density lipoprotein (HDL) binding protein	Hdlbp	-0.52537	-4.76491	0.00190429	-0.583711
CX242484	Mm.3152	19039	Lectin, galactoside-binding, soluble, 3 binding protein	Lgals3bp	-0.616641	-4.85123	0.00203401	-0.59031
CX235906	Mm.235891	140546;52308	Prion protein interacting protein 1	Prnpip1	-0.625549	-4.75662	0.00192596	-0.598763
CX242869	Mm.23573	107448	Unc-5 homolog A (C. elegans)	Unc5a	-0.581422	-4.7558	0.00192661	-0.600251
CX238512	Mm.28507	71435	Rho GTPase activating protein 21	Arhgap21	-0.465667	-4.75279	0.00193468	-0.605712
CX238306	Mm.260733	330814	Latrophilin 1	Lphn1	-0.557593	-4.74856	0.00194695	-0.613393
CX240480	Mm.101711	77864;73805	RIKEN cDNA 4930406D14 gene	E130113K08Rik	-0.504613	-4.74403	0.00196038	-0.621633
CX242790	Mm.313687	76479	Survival motor neuron domain containing 1	Smndc1	0.764626	4.83291	0.0020829	-0.621792
CX238385	Mm.20521	15183	Histone deacetylase 3	Hdac3	0.954482	4.74211	0.00196473	-0.625119
CX241847	Mm.192580	68585	Reticulon 4	Rtn4	-0.481156	-4.74152	0.00196473	-0.626197
CX235787	Mm.19047	319984	Junctophilin 4	Jph4	-0.544809	-4.73959	0.00196924	-0.629696
CX241244	Mm.16831	12709	Creatine kinase, brain	Ckb	0.573659	4.87699	0.00240037	-0.638442
CX243381	Mm.2560	51799	Rap2 interacting protein	Rap2ip	0.473268	4.734	0.00198654	-0.639871
CX238207	Mm.292568	74342;70753;76063	Leucine rich repeat transmembrane neuronal 1	Lrrtm1	0.723762	4.81864	0.00211437	-0.646338
CX236151	Mm.152689	319586;432406	RIKEN cDNA 4930565A21 gene	4930565A21Rik	-0.825128	-4.72995	0.00199853	-0.647223
CX241492	Mm.294709		Solute carrier family 39 (zinc transporter), member 1	CX241492	-0.560836	-4.72903	0.00199958	-0.648899
CX236315	Mm.246952	22596	X-ray repair complementing defective repair in Chinese hamster cells 5	Xrcc5	0.684231	4.81664	0.00211912	-0.649785
CX238233	Mm.290116	80748	CDNA sequence BC004004	BC004004	-0.563252	-4.81532	0.00212152	-0.652071
CX239074	Mm.29802	216169	DNA segment, Chr 10, Brigham & Women's Genetics 1364 expressed	D10Bwg1364e	0.45888	4.72728	0.00200356	-0.652078
CX243175	Mm.334606	382018	Unc-13 homolog A (C. elegans)	Unc13a	-0.65203	-4.726	0.0020059	-0.654412
CX240569	Mm.44841	236915;70477	Cdc42 guanine nucleotide exchange factor (GEF) 9	Arhgef9	0.797368	4.86543	0.00243368	-0.657155
CX242939	Mm.2901	22174	TYRO3 protein tyrosine kinase 3	Tyro3	-0.511736	-4.72449	0.00200799	-0.657155
CX240988	Mm.788	17069	Lymphocyte antigen 6 complex, locus E	Ly6e	0.854554	4.72417	0.00200799	-0.657739
CX242192	Mm.4911	12805;320889	Contactin 1	Cntn1	0.77908	4.71662	0.00203264	-0.671474
CX238946	Mm.198264	68365;98778	RAB14, member RAS oncogene family	Rab14	0.602115	4.71386	0.00203677	-0.676504
CX238412	Mm.195310	50926	Heterogeneous nuclear ribonucleoprotein D-like	Hnrpdl	0.64465	4.71363	0.00203677	-0.676928
CX238486	Mm.267478	216739	Acyl-CoA synthetase long-chain family member 6	Acsl6	-0.498566	-4.71256	0.00203841	-0.678877
CX239066	Mm.247996	15199	Heme binding protein 1	Hebp1	0.870738	4.90526	0.00231926	-0.680873
CX241070	Mm.333157	66510	RIKEN cDNA 2500002L14 gene	2500002L14Rik	-0.430613	-4.70405	0.00206472	-0.694366
CX244322	Mm.171389	67857	Protein phosphatase 6, catalytic subunit	Ppp6c	-0.586913	-4.69749	0.00208426	-0.706327
CX633056			#N/A	CX633056	-0.776429	-4.6955	0.00208932	-0.709944
CX244319	Mm.288714	231769;68937;100583;100942	Splicing factor, arginine/serine-rich 8	Sfrs8	0.492632	4.69226	0.00209907	-0.715864
CX240420	Mm.40292	75416	RIKEN cDNA 2610033H07 gene	2610033H07Rik	0.574216	4.68943	0.00210729	-0.721012
CX242025	Mm.28121	68833	Phosducin-like 3	Pdcl3	0.59447	4.68858	0.00210818	-0.722556
CX239002	Mm.33878	77371	SEC24 related gene family, member A (S. cerevisiae)	Sec24a	-0.588834	-4.68706	0.0021116	-0.72534
CX235717	Mm.255986	71529	RIKEN cDNA 9030409G11 gene	9030409G11Rik	0.41822	4.68522	0.00211437	-0.728683
CX243644	Mm.200516	56305;97204	Phosphatidylinositol transfer protein, beta	Pitpnb	0.694838	4.68137	0.00212159	-0.735724
CX241626	Mm.28507	71435	Rho GTPase activating protein 21	Arhgap21	-0.497953	-4.68056	0.00212234	-0.737192
CX238961			#N/A	CX238961	-0.756142	-4.6741	0.00214443	-0.748989
CX243874	Mm.279923	17999;402761	Neural precursor cell expressed, developmentally down-regulted gene 4	Nedd4	0.405212	4.67311	0.00214589	-0.750786
CX235695	Mm.40780	74229	RIKEN cDNA 1700019B16 gene	1700019B16Rik	0.501332	4.6718	0.00214859	-0.75318
CX242070	Mm.29142	66233	DNA methyltransferase 1-associated protein 1	Dmap1	-0.456685	-4.66316	0.00217932	-0.768947
CX240230	Mm.188432	20729;77428	Spindlin	Spin	0.489046	4.66175	0.00218081	-0.771535
CX242100	Mm.290530	23881	RIKEN cDNA E430034L04 gene	E430034L04Rik	0.635672	4.66158	0.00218081	-0.771838
CX238433	Mm.277585	11820;28180;98007	Amyloid beta (A4) precursor protein	App	-0.493836	-4.66068	0.00218198	-0.773483
CX240580	Mm.276341	208606;433949	RIKEN cDNA 1500011J06 gene	1500011J06Rik	0.769245	4.65579	0.00219859	-0.782407
CX242930	Mm.23879	243272;100752	Sno, strawberry notch homolog 1 (Drosophila)	Sbno1	-0.670026	-4.73919	0.00233502	-0.783521
CX243181	Mm.289583	234663	Dynein, cytoplasmic, light intermediate polypeptide 2	Dncli2	-0.446446	-4.65257	0.00220882	-0.788289
CX244199	Mm.29746	94062;102638	Mitochondrial ribosomal protein L3	Mrpl3	-0.810528	-4.78464	0.00268149	-0.788451
CX236470	Mm.3746	17938;404597	Nascent polypeptide-associated complex alpha polypeptide	Naca	0.527021	4.65185	0.00220932	-0.789609
CX239070	Mm.260737	70834;19942;73163	Sperm associated antigen 9	Spag9	0.570535	4.65115	0.00220975	-0.790898
CX243171	Mm.171489	242409	RIKEN cDNA 4930500O05 gene	4930500O05Rik	-0.909867	-4.64113	0.0022438	-0.809206
CX238403	Mm.260256	208643;106201	Eukaryotic translation initiation factor 4, gamma 1	Eif4g1	0.558513	4.64085	0.0022438	-0.809714
CX236045	Mm.30119	66234	Sterol-C4-methyl oxidase-like	Sc4mol	0.57663	4.64073	0.0022438	-0.80994
CX236167	Mm.28489	59043	WD repeat and SOCS box-containing 2	Wsb2	0.57494	4.6389	0.00224874	-0.813294
CX236266	Mm.33869	71764	Transmembrane protein 24	Tmem24	-0.483593	-4.63786	0.00225051	-0.815186
CX240615			#N/A	CX240615	-0.604286	-4.63604	0.0022517	-0.818525
CX243940	Mm.29196	66445	Cytochrome c-1	Cyc1	0.44834	4.63549	0.0022517	-0.819525
CX238341	Mm.364187		Transcribed locus, weakly similar to XP_371761.2 KIAA0825 protein [Homo sapiens]	CX238341	-0.553875	-4.71766	0.00240046	-0.820832
CX236755	Mm.222178	103885;18750	Expressed sequence AI875142	AI875142	-0.534621	-4.63357	0.0022559	-0.823038
CX243756	Mm.29939	66108	NADH dehydrogenase (ubiquinone) 1 alpha subcomplex, 9	Ndufa9	0.682783	4.62824	0.00227493	-0.832785
CX633000			#N/A	CX633000	-0.550506	-4.62133	0.00230059	-0.845439
CX239501	Mm.10702	12301	Calcyclin binding protein	Cacybp	0.584569	4.70041	0.00245294	-0.850754
CX240375	Mm.290116	80748	CDNA sequence BC004004	BC004004	-0.496773	-4.61572	0.00231926	-0.855703
CX236288			#N/A	CX236288	0.643129	4.85398	0.00311336	-0.867403
CX242334	Mm.29484	66973	Mitochondrial ribosomal protein S18B	Mrps18b	0.517825	4.60852	0.00234131	-0.868896
CX235514	Mm.44683	243616	Gamma-aminobutyric acid (GABA-A) transporter 4	Gabt4	0.648254	4.60624	0.00234837	-0.873071
CX242862	Mm.283879	171486	MIC2 (monoclonal Imperial Cancer Research Fund 2)-like 1	Mic2l1	-0.606848	-4.60189	0.00236325	-0.881035
CX238575	Mm.293754	74868	RIKEN cDNA 4930438D12 gene	4930438D12Rik	-0.685835	-4.60152	0.00236325	-0.88172
CX238572	Mm.21904	19347	Rab6 interacting protein 1	Rab6ip1	0.414618	4.5958	0.00238494	-0.892211
CX242672	Mm.49884	66105	Ubiquitin-conjugating enzyme E2D 3 (UBC4/5 homolog, yeast)	Ube2d3	0.53029	4.59267	0.00239575	-0.89794
CX241608	Mm.28833	71722	Capicua homolog (Drosophila)	Cic	-0.589613	-4.58798	0.0024084	-0.906549
CX242931	Mm.4222	21991	Triosephosphate isomerase 1	Tpi1	0.439037	4.58171	0.00243289	-0.918045
CX239477	Mm.284792	22378	WW domain binding protein 2	Wbp2	0.529896	4.57873	0.00244085	-0.923524
CX242372	Mm.34641	23802	Autocrine motility factor receptor	Amfr	-0.625391	-4.57522	0.00245294	-0.929956
CX242795	Mm.251075	210035	CDNA sequence BC030440	BC030440	-0.883584	-4.69808	0.00300576	-0.930085
CX240042	Mm.281298	23882	Growth arrest and DNA-damage-inducible 45 gamma	Gadd45g	-0.429351	-4.57463	0.00245294	-0.931039
CX242789	Mm.29821	11757	Peroxiredoxin 3	Prdx3	1.00918	4.75135	0.00281144	-0.931454
CX238542	Mm.311915	268980;98059	Striatin, calmodulin binding protein	Strn	0.539253	4.6496	0.0026331	-0.939128
CX240090	Mm.14638	57436	Gamma-aminobutyric acid (GABA(A)) receptor-associated protein-like 1	Gabarapl1	-0.446497	-4.57005	0.00246871	-0.939443
CX240943			#N/A	CX240943	0.549954	4.56709	0.00247868	-0.94488
CX238258	Mm.138832		CDNA, clone:Y2G0139N10, strand:plus, reference:ENSEMBL:Mouse-Transcript-ENST:ENSMUST00000070580, based on BLAT search	CX238258	0.397999	4.56665	0.00247868	-0.945695
CX243039	Mm.256342	16574	Kinesin family member 5C	Kif5c	-0.60223	-4.56488	0.00248149	-0.948954
CX241749	Mm.260362	319604	RIKEN cDNA B930006L02 gene	B930006L02Rik	0.960939	4.73828	0.00286105	-0.952884
CX242959	Mm.300416	109284	RIKEN cDNA C030046I01 gene	C030046I01Rik	-0.681164	-4.56116	0.00249546	-0.95579
CX244201	Mm.18834	103136	RIKEN cDNA 2310058A11 gene	2310058A11Rik	0.489546	4.63884	0.00266777	-0.957874
CX239238	Mm.263913	67628	Acidic nuclear phosphoprotein 32 family, member B	Anp32b	0.649047	4.63546	0.00267481	-0.963764
CX235775	Mm.141276	66366	Serologically defined breast cancer antigen 84	Sdbcag84	-0.435724	-4.6322	0.00268149	-0.969453
CX236994	Mm.21109	227753	Gelsolin	Gsn	-0.696859	-4.55295	0.00252964	-0.970871
CX240926	Mm.360420		2 days pregnant adult female oviduct cDNA, RIKEN full-length enriched library, clone:E230011D01 product:hypothetical protein, full insert sequence	CX240926	0.460402	4.55186	0.00253199	-0.972869
CX242757	Mm.373584	72615	Data not found	2700067D09Rik	-0.548113	-4.54893	0.00254267	-0.97825
CX241337	Mm.6952	16646	Karyopherin (importin) alpha 1	Kpna1	0.878945	4.62669	0.00270371	-0.979057
CX241563	Mm.150322	14403	Gamma-aminobutyric acid (GABA-A) receptor, subunit delta	Gabrd	0.462076	4.54796	0.00254449	-0.980028
CX242549	Mm.272414	50907	Prolactin regulatory element binding	Preb	0.456113	4.54382	0.00256079	-0.987653
CX240097	Mm.22154	23934	Lymphocyte antigen 6 complex, locus H	Ly6h	-0.656309	-4.53418	0.00260256	-1.00538
CX244317	Mm.27736	12348	Carbonic anhydrase 11	Car11	-0.538232	-4.52931	0.00262265	-1.01435
CX241439	Mm.59156	328545	Hypothetical protein B830032F12	B830032F12	0.501799	4.52412	0.00263908	-1.02389
CX239372	Mm.39487	50524	Sal-like 2 (Drosophila)	Sall2	0.652291	4.51936	0.00265893	-1.03265
CX242668	Mm.334841	12554;101955;101973	Cadherin 13	Cdh13	-0.563319	-4.51639	0.00266777	-1.03813
CX235705	Mm.234368	69554	Kelch domain containing 2	Klhdc2	0.424119	4.51533	0.00266994	-1.04008
CX237544	Mm.260084	13682	Eukaryotic translation initiation factor 4A2	Eif4a2	-0.526525	-4.51482	0.00266994	-1.04102
CX236437	Mm.19130	68801;27962	ELOVL family member 5, elongation of long chain fatty acids (yeast)	Elovl5	0.806092	4.87594	0.00394119	-1.04819
CX240228	Mm.43081	30957	Mitogen-activated protein kinase 8 interacting protein 3	Mapk8ip3	-0.693738	-4.5108	0.00268149	-1.04842
CX242665	Mm.27768	103712	RIKEN cDNA 6330403K07 gene	6330403K07Rik	-0.576201	-4.49988	0.00272586	-1.06854
CX241579	Mm.288374		CDNA, clone:Y0G0102A05, strand:plus, reference:ENSEMBL:Mouse-Transcript-ENST:ENSMUST00000005817, based on BLAT search	CX241579	0.563374	4.49589	0.00274268	-1.0759
CX237767	Mm.101909	242425	G protein-coupled receptor 51	Gpr51	-0.672405	-4.47731	0.00282984	-1.11018
CX242246	Mm.4502	17215	Minichromosome maintenance deficient 3 (S. cerevisiae)	Mcm3	0.74984	4.47369	0.00284541	-1.11685
CX242164	Mm.257266	13841;77438;71875	Eph receptor A7	Epha7	0.531463	4.54411	0.00304108	-1.12355
CX239206	Mm.44736	13429	Dynamin 1	Dnm1	0.498848	4.46892	0.00286419	-1.12566
CX238465	Mm.213408	22129;28186	Tetratricopeptide repeat domain 3	Ttc3	-0.64222	-4.46632	0.00287475	-1.13047
CX239597	Mm.279923	17999;402761	Neural precursor cell expressed, developmentally down-regulted gene 4	Nedd4	-0.615625	-4.46535	0.00287689	-1.13225
CX243755	Mm.274601	77721	Mitochondrial ribosomal protein S5	Mrps5	0.512847	4.46234	0.00288966	-1.13782
CX235565	Mm.27592	56406	Nuclear receptor coactivator 6	Ncoa6	-0.439211	-4.46075	0.00289501	-1.14074
CX237191	Mm.1782	26611	Reticulocalbin 2	Rcn2	0.560076	4.45782	0.00290746	-1.14617
CX243511	Mm.371551	12417	Chromobox homolog 3 (Drosophila HP1 gamma)	Cbx3	0.495412	4.44804	0.0029515	-1.16423
CX241347	Mm.285429	76784;78495	RIKEN cDNA 2310038D14 gene	Mtif2	-0.468846	-4.44798	0.0029515	-1.16434
CX241505	Mm.222329	12326;320195;52876;69593	Calcium/calmodulin-dependent protein kinase IV	Camk4	-0.533814	-4.4478	0.0029515	-1.16468
CX242023	Mm.182340	69089	Oxidase assembly 1-like	Oxa1l	0.770841	4.44697	0.00295301	-1.16621
CX243308	Mm.278357	16593	Kinesin 2	Kns2	-0.593792	-4.44337	0.00296927	-1.17287
CX243846	Mm.293980	269061	RIKEN cDNA 5730453I16 gene	5730453I16Rik	-0.496205	-4.4392	0.00298864	-1.18057
CX239167	Mm.270587	26373	Chloride channel 7	Clcn7	-0.729087	-4.43776	0.00299349	-1.18324
CX243444	Mm.347670	77644;265414	RIKEN cDNA C330007P06 gene	C330007P06Rik	0.534189	4.43412	0.00300727	-1.18998
CX243793	Mm.3571	22225	Ubiquitin specific protease 5 (isopeptidase T)	Usp5	0.404734	4.42473	0.00305247	-1.20734
CX238264			#N/A	CX238264	-0.536678	-4.49594	0.00325228	-1.20819
CX238257	Mm.29210	26949	Vesicle amine transport protein 1 homolog (T californica)	Vat1	-0.75468	-4.63086	0.00403946	-1.21063
CX240864	Mm.182053	56085	Ubiquilin 1	Ubqln1	0.539832	4.42162	0.00306665	-1.21311
CX237193	Mm.151960	77045;76118	B-cell CLL/lymphoma 7A	Bcl7a	0.581968	4.42037	0.00306965	-1.21541
CX238109	Mm.258220	20681	SRY-box containing gene 8	Sox8	0.671102	4.42	0.00306965	-1.21611
CX238560	Mm.272078	74018	Amyotrophic lateral sclerosis 2 (juvenile) homolog (human)	Als2	0.458697	4.41702	0.00308313	-1.22161
CX240191	Mm.12831	69823	RIKEN cDNA 3830421F13 gene	3830421F13Rik	0.472075	4.41113	0.00311298	-1.23253
CX239551	Mm.271980	67298;399572;97620;494468	G protein-coupled receptor associated sorting protein 1	Gprasp1	-0.579586	-4.40541	0.00313882	-1.24312
CX243485	Mm.1963	51796	Serine/arginine repetitive matrix 1	Srrm1	-0.444463	-4.40493	0.00313882	-1.24401
CX244371	Mm.166944	67972	RIKEN cDNA 2810442I22 gene	2810442I22Rik	0.521845	4.472	0.00336793	-1.25035
CX242568	Mm.275397	11790	Aortic preferentially expressed gene 1	Apeg1	-0.501295	-4.66291	0.00390247	-1.25441
CX241642			#N/A	CX241642	-0.56859	-4.39797	0.0031753	-1.2569
CX235544	Mm.303071	27058	Signal recognition particle 9	Srp9	0.395379	4.3966	0.0031801	-1.25944
CX235927	Mm.371804	434445	LOC434445	CX235927	-0.49521	-4.4625	0.00339694	-1.2671
CX241224	Mm.16769	110213	Testis enhanced gene transcript	Tegt	-0.458657	-4.38697	0.00323265	-1.2773
CX236728	Mm.271854	16971	Low density lipoprotein receptor-related protein 1	Lrp1	-0.547702	-4.38395	0.00324717	-1.28289
CX239034	Mm.157119	20661	Sortilin 1	Sort1	-0.410627	-4.38249	0.00325228	-1.28561
CX244448	Mm.332728	319974	Autism susceptibility candidate 2	2700063G02Rik	-0.397841	-4.37514	0.00328972	-1.29924
CX240840	Mm.197534	108100	Brain-specific angiogenesis inhibitor 1-associated protein 2	Baiap2	0.403656	4.37329	0.00329757	-1.30268
CX240392	Mm.37751	104885	Expressed sequence AI839735	AI839735	0.589522	4.36971	0.00331575	-1.30932
CX236985	Mm.22315	108837;71295	Inhibitor of Bruton agammaglobulinemia tyrosine kinase	Ibtk	-0.497182	-4.43711	0.00352862	-1.31192
CX235680	Mm.133301	237387;71763	Leucine rich repeat containing 3	Lrrc3	0.536771	4.43598	0.00353059	-1.31391
CX237311	Mm.2654	22388	WD repeat domain 1	Wdr1	0.526713	4.36605	0.00333451	-1.3161
CX235784	Mm.19047	319984	Junctophilin 4	Jph4	-0.513362	-4.36099	0.00336189	-1.32549
CX236836	Mm.20371	210044	Adenylate cyclase 2	Adcy2	-0.636957	-4.35519	0.00339085	-1.33627
CX243123	Mm.251155	66492	Zinc finger, matrin type 2	Zmat2	0.469847	4.35415	0.00339233	-1.3382
CX244006	Mm.3250	13494	Developmentally regulated GTP binding protein 1	Drg1	0.478507	4.35373	0.00339233	-1.33898
CX237291	Mm.319175	19744	RAS-homolog enriched in brain	Rheb	0.408046	4.35289	0.00339233	-1.34055
CX236185	Mm.1268	18823	Proteolipid protein (myelin) 1	Plp1	-0.786362	-4.35285	0.00339233	-1.34062
CX236757	Mm.178322	260299	Immunoglobulin superfamily, member 4C	Igsf4c	-0.49184	-4.3523	0.00339249	-1.34164
CX236118	Mm.280233	22210;73848;67159	RIKEN cDNA 5430406J06 gene	Ube2b	-0.730736	-4.35138	0.00339488	-1.34334
CX240259	Mm.1239	14580	Glial fibrillary acidic protein	Gfap	-0.851525	-4.34479	0.00342905	-1.35558
CX241351	Mm.332336	67568	Morf4 family associated protein 1	9130413I22Rik	0.557166	4.34061	0.00345182	-1.36336
CX238320	Mm.371617	66361	RIKEN cDNA 2310008M20 gene	2310008M20Rik	0.505439	4.40418	0.00369285	-1.37013
CX244024	Mm.260623	67299	Dedicator of cytokinesis 7	Dock7	0.36677	4.33363	0.00348978	-1.37633
CX241129	Mm.37950	66822	F-box only protein 25	Fbxo25	-0.437467	-4.33352	0.00348978	-1.37654
CX237020	Mm.221298	11842;105930	ADP-ribosylation factor 3	Arf3	0.38421	4.32636	0.00352862	-1.38985
CX241776	Mm.49441	22775	Zinc finger protein interacting with K protein 1	Zik1	0.507277	4.32102	0.00355617	-1.39977
CX237115	Mm.261676	68024;319181	Histone 1, H2bg	Hist1h2bc	-0.414184	-4.31606	0.00358381	-1.40901
CX241733	Mm.29666	57279	Solute carrier family 25 (mitochondrial carnitine/acylcarnitine translocase), member 20	Slc25a20	1.10471	4.31571	0.00358381	-1.40966
CX239571	Mm.373723	76437	DNA segment, Chr 11, Brigham & Women's Genetics 0414 expressed	D11Bwg0414e	0.486562	4.31356	0.00359442	-1.41366
CX238134	Mm.289680	68877	MAF1 homolog (yeast)	Maf1	-0.375035	-4.31262	0.00359721	-1.41542
CX240159	Mm.253403	72055	RIKEN cDNA 1810073N04 gene	1810073N04Rik	-0.601581	-4.31077	0.00360586	-1.41884
CX239998	Mm.276408	16560	Kinesin family member 1A	Kif1a	-0.492855	-4.31021	0.0036062	-1.4199
CX235642	Mm.29891	56458	Forkhead box O1	Foxo1	-0.584149	-4.30394	0.00364397	-1.43156
CX239329	Mm.7414	18196	Neuron specific gene family member 1	Nsg1	0.45014	4.30274	0.0036485	-1.43379
CX240692	Mm.28000	66530	UBX domain containing 1	Ubxd1	-0.534341	-4.29419	0.00369858	-1.44971
CX633057			#N/A	CX633057	-0.546826	-4.29345	0.00370012	-1.45109
CX242224	Mm.23173	67145;71246	Translocase of outer mitochondrial membrane 34	Tomm34	0.505921	4.29272	0.00370159	-1.45245
CX243564	Mm.290960	56457	Cleft lip and palate associated transmembrane protein 1	Clptm1	-0.678923	-4.2865	0.00374015	-1.46405
CX242271	Mm.46397	68299;104705	RIKEN cDNA 3100002B05 gene	3100002B05Rik	-0.475377	-4.28487	0.00374769	-1.46707
CX237053	Mm.128273	64707;99049	Suppressor of variegation 3-9 homolog 2 (Drosophila)	Suv39h2	0.657508	4.58032	0.00534633	-1.47272
CX243132	Mm.258140	56354;319789;97719	DnaJ (Hsp40) homolog, subfamily C, member 7	Dnajc7	0.43774	4.28134	0.00376833	-1.47367
CX238334	Mm.30702		Transcribed locus	CX238334	0.64704	4.34325	0.00401335	-1.47817
CX239141			#N/A	CX239141	-0.557397	-4.27857	0.00378383	-1.47883
CX239707	Mm.234832	54725;52312	Immunoglobulin superfamily, member 4A	Igsf4a	-0.571114	-4.34193	0.00401514	-1.48051
CX243457	Mm.241546	57905;319672	RIKEN cDNA B130021K23 gene	5830446M03Rik	0.500652	4.27607	0.00379752	-1.48349
CX237250	Mm.289627	217218	Ataxin 7-like 3	Atxn7l3	-0.932811	-4.27377	0.00380826	-1.48777
CX242597	Mm.228903	56736;73517	Ring finger protein 14	Rnf14	0.587384	4.27349	0.00380826	-1.48828
CX244295	Mm.8739	20392	Sarcoglycan, epsilon	Sgce	-0.530788	-4.27104	0.00382178	-1.49287
CX237491	Mm.100406	70758	RIKEN cDNA 6330404F12 gene	6330404F12Rik	-0.513469	-4.2698	0.00382687	-1.49518
CX240245	Mm.234700	22627;104708	Tyrosine 3-monooxygenase/tryptophan 5-monooxygenase activation protein, epsilon polypeptide	Ywhae	0.759489	4.47673	0.00599289	-1.50071
CX242328	Mm.29159	52830	Proline-rich nuclear receptor coactivator 2	Pnrc2	0.448464	4.26125	0.00388317	-1.51112
CX237204	Mm.340818	11975;77526;52704	ATPase, H+ transporting, lysosomal V0 subunit a isoform 1	Atp6v0a1	-0.693435	-4.26017	0.003884	-1.51313
CX240315	Mm.61526	208715	3-hydroxy-3-methylglutaryl-Coenzyme A synthase 1	Hmgcs1	0.701143	4.26012	0.003884	-1.51322
CX243623	Mm.370184	14609	Data not found	Gja1	-0.834368	-4.25863	0.00389098	-1.51601
CX238807	Mm.146855	58234	SH3/ankyrin domain gene 3	Shank3	-0.656844	-4.32136	0.00412213	-1.51706
CX235472	Mm.282743	230233	Inhibitor of kappa light polypeptide enhancer in B-cells, kinase complex-associated protein	Ikbkap	0.519695	4.31922	0.00412993	-1.52088
CX243629	Mm.268532	73728	RIKEN cDNA 1110007H17 gene	1110007H17Rik	0.813494	4.42907	0.00508984	-1.52683
CX235553			#N/A	CX235553	0.867605	4.33847	0.00473351	-1.52862
CX238076	Mm.236074	277463;320147	Expressed sequence AI790205	AI790205	-0.448863	-4.24982	0.00394296	-1.53245
CX240494	Mm.270681	15505	Heat shock protein 105	Hsp105	-0.390218	-4.24825	0.00395059	-1.53538
CX241615	Mm.291504	104923	Expressed sequence AL024210	AL024210	-0.391091	-4.24544	0.00396721	-1.54062
CX243889	Mm.294445	73067	RIKEN cDNA 3110005G23 gene	3110005G23Rik	0.533866	4.24252	0.00398472	-1.54608
CX242706	Mm.15125	20320;52212	Stromal cell derived factor receptor 1	Sdfr1	0.521159	4.23696	0.00401514	-1.55646
CX244358	Mm.290876	20656	Superoxide dismutase 2, mitochondrial	Sod2	0.458099	4.23495	0.00402297	-1.56021
CX240108	Mm.294623	66235	Eukaryotic translation initiation factor 1A, Y-linked	Eif1ay	0.432302	4.23477	0.00402297	-1.56055
CX235822	Mm.153643	435412	Similar to endothelial differentiation-related factor 1; hypothetical protein 1-9	CX235822	0.408407	4.23413	0.004024	-1.56174
CX239205	Mm.206404	223691	Eukaryotic translation initiation factor 3, subunit 6 interacting protein	Eif3s6ip	0.477313	4.2324	0.00403282	-1.56496
CX237808	Mm.36395	223726	DNA segment, Chr 15, Brigham & Women's Genetics 0669 expressed	D15Bwg0669e	0.455534	4.29442	0.00425648	-1.56501
CX236575	Mm.267547	72932	RIKEN cDNA 2900019G14 gene	2900019G14Rik	0.473921	4.23193	0.00403282	-1.56584
CX241392	Mm.330160	14828	Heat shock 70kD protein 5 (glucose-regulated protein)	Hspa5	-0.442108	-4.22714	0.00406081	-1.5748
CX242214	Mm.102627	66055	RIKEN cDNA 0610009D07 gene	0610009D07Rik	0.579924	4.28645	0.0043	-1.57922
CX239196	Mm.347120	108686	RIKEN cDNA A430106J12 gene	A430106J12Rik	0.866857	4.22385	0.00408149	-1.58093
CX241603	Mm.287810	230673	Importin 13	Ipo13	-0.470158	-4.22018	0.00410514	-1.58779
CX240735	Mm.357587	16173	Interleukin 18	Il18	0.569666	4.21659	0.00412469	-1.59451
CX244408	Mm.11935	78938	F-box only protein 34	Fbxo34	0.695033	4.29643	0.00498198	-1.59961
CX240652	Mm.271980	67298;399572;97620;494468	G protein-coupled receptor associated sorting protein 1	Gprasp1	-0.594812	-4.21379	0.00413834	-1.59974
CX239927	Mm.126870	76022;71329	RIKEN cDNA 5830417I10 gene	5830417I10Rik	-0.443042	-4.21155	0.00415156	-1.60394
CX243422	Mm.2238	13669	Eukaryotic translation initiation factor 3, subunit 10 (theta)	Eif3s10	0.473849	4.21018	0.00415815	-1.60648
CX240083	Mm.271071	16993	Leukotriene A4 hydrolase	Lta4h	0.994001	4.20886	0.00416163	-1.60895
CX240341	Mm.240607	12669	Cholinergic receptor, muscarinic 1, CNS	Chrm1	-0.455237	-4.2086	0.00416163	-1.60944
CX235769	Mm.296221	78920	Dihydrolipoamide S-succinyltransferase (E2 component of 2-oxo-glutarate complex)	Dlst	0.460929	4.20825	0.00416163	-1.6101
CX237791	Mm.20920	16969	Zinc finger and BTB domain containing 7	Zbtb7	-0.620502	-4.20416	0.00418905	-1.61775
CX243199	Mm.32912	19170	Proteasome (prosome, macropain) subunit, beta type 1	Psmb1	0.59682	4.20039	0.00421414	-1.62479
CX239015	Mm.334841	12554;101955;101973	Cadherin 13	Cdh13	-0.452197	-4.19857	0.0042243	-1.6282
CX242731	Mm.830	19186	Proteasome (prosome, macropain) 28 subunit, alpha	Psme1	-0.629189	-4.19809	0.0042243	-1.62909
CX241991	Mm.260733	330814	Latrophilin 1	Lphn1	-0.389987	-4.19698	0.00422914	-1.63118
CX241321	Mm.358657	28000	PRP19/PSO4 homolog (S. cerevisiae)	Prp19	0.480154	4.19456	0.00424403	-1.6357
CX239001	Mm.181473	66082	Abhydrolase domain containing 6	Abhd6	-0.437077	-4.19398	0.00424474	-1.63678
CX240146	Mm.180052	56550	Ubiquitin-conjugating enzyme E2D 2	Ube2d2	0.506893	4.19129	0.00425811	-1.64182
CX243048	Mm.289306	68089	Actin related protein 2/3 complex, subunit 4	Arpc4	-0.528309	-4.19003	0.00426413	-1.64418
CX241547	Mm.208883	26442	Proteasome (prosome, macropain) subunit, alpha type 5	Psma5	0.495534	4.18851	0.00427219	-1.64702
CX243420	Mm.276859	23789	Coronin, actin binding protein 1B	Coro1b	-0.411701	-4.18398	0.0043	-1.65549
CX242893	Mm.217319	193385;193386	RIKEN cDNA 6330500D04 gene	6330500D04Rik	0.546658	4.18224	0.00430989	-1.65875
CX237019	Mm.270484	54484	Makorin, ring finger protein, 1	Mkrn1	-0.608096	-4.17714	0.00434479	-1.6683
CX240095	Mm.3711	14571	Glycerol phosphate dehydrogenase 2, mitochondrial	Gpd2	0.478438	4.17647	0.00434479	-1.66955
CX239289	Mm.236127	76987	Haloacid dehalogenase-like hydrolase domain containing 2	Hdhd2	0.604524	4.17637	0.00434479	-1.66973
CX240243	Mm.4040	17920	Myosin VI	Myo6	0.757611	4.17542	0.00434852	-1.67152
CX236302			#N/A	CX236302	-0.426365	-4.2324	0.0046308	-1.67567
CX240869	Mm.248778	67273	NADH dehydrogenase (ubiquinone) 1 alpha subcomplex 10	Ndufa10	0.571403	4.17211	0.00437106	-1.67772
CX239024	Mm.3555	22333	Voltage-dependent anion channel 1	Vdac1	0.361754	4.171	0.00437586	-1.6798
CX239388	Mm.218837	14534	GCN5 general control of amino acid synthesis-like 2 (yeast)	Gcn5l2	0.470549	4.17055	0.00437586	-1.68064
CX244145	Mm.207052	114143	ATPase, H+ transporting, V0 subunit B	Atp6v0b	-0.774173	-4.16883	0.00438523	-1.68386
CX235877	Mm.139258	72894	RIKEN cDNA 2900041A11 gene	2900041A11Rik	-0.387687	-4.16842	0.00438523	-1.68463
CX238554	Mm.261681	70021;66487;320094	RIKEN cDNA B930019K04 gene	2510015F01Rik	-0.584869	-4.16664	0.00439561	-1.68795
CX235654	Mm.41497	109008;228584	RIKEN cDNA 2700049H19 gene	2700049H19Rik	-0.530389	-4.22476	0.00468431	-1.68932
CX238868	Mm.373655	384925	Similar to DNA segment, Chr 13, Wayne State University 177, expressed	CX238868	-0.966841	-4.32478	0.00579251	-1.69232
CX244290	Mm.271222	217869;72643	Eukaryotic translation initiation factor 5	Eif5	-0.627754	-4.16286	0.00442222	-1.69504
CX242251			#N/A	CX242251	-0.81323	-4.15663	0.00446576	-1.70672
CX238714	Mm.260577	74241	DNA segment, Chr 1, Brigham & Women's Genetics 1363 expressed	D1Bwg1363e	0.77255	4.15655	0.00446576	-1.70687
CX243753	Mm.3400	13542	Dishevelled, dsh homolog 1 (Drosophila)	Dvl1	-0.535024	-4.15114	0.00450619	-1.71701
CX237827	Mm.28668	59042	Coatomer protein complex, subunit epsilon	Cope	-0.45983	-4.14877	0.00452178	-1.72144
CX242972	Mm.254563	16513	Potassium inwardly-rectifying channel, subfamily J, member 10	Kcnj10	-0.477251	-4.20654	0.00479719	-1.72192
CX240154	Mm.26690	227697	Transmembrane protein 15	Tmem15	-0.354063	-4.1471	0.00453164	-1.72456
CX241260	Mm.130002	69480	Tetratricopeptide repeat domain 9	Ttc9	0.673848	4.30382	0.0059268	-1.72575
CX240412	Mm.3951	21838	Thymus cell antigen 1, theta	Thy1	-0.542634	-4.20428	0.00480774	-1.72596
CX239790	Mm.26633	27276	Pleckstrin homology domain containing, family B (evectins) member 1	Plekhb1	0.343193	4.14501	0.00454513	-1.7285
CX240746	Mm.166524	67755	DEAD (Asp-Glu-Ala-Asp) box polypeptide 47	Ddx47	-0.362539	-4.14284	0.00455916	-1.73255
CX237297	Mm.158897	72865	RIKEN cDNA 2900027G03 gene	2900027G03Rik	-0.620531	-4.13912	0.00458633	-1.73953
CX240586	Mm.45472	269016	SH3 domain containing ring finger 2	Sh3rf2	0.551928	4.26194	0.00520671	-1.74816
CX633041			#N/A	CX633041	0.805618	4.13266	0.00463288	-1.75166
CX241168	Mm.345891	13511	Desmoglein 2	Dsg2	-0.517605	-4.12443	0.00469505	-1.76709
CX240715	Mm.19893	14583;72178	Glutamine fructose-6-phosphate transaminase 1	Gfpt1	0.768622	4.12095	0.00472098	-1.77362
CX241538	Mm.244179	235439	Hect (homologous to the E6-AP (UBE3A) carboxyl terminus) domain and RCC1 (CHC1)-like domain (RLD) 1	Herc1	0.710326	4.1191	0.00473294	-1.77709
CX236596	Mm.246237	268741	RIKEN cDNA 5730589K01 gene	5730589K01Rik	-0.391051	-4.17425	0.00500493	-1.77976
CX240391	Mm.4615	53310	Discs, large homolog 3 (Drosophila)	Dlgh3	-0.384703	-4.11677	0.00474495	-1.78146
CX239190	Mm.7952	18616	Paternally expressed 3	Peg3	0.590299	4.17271	0.00500982	-1.78251
CX241423	Mm.289351	432410	Hypothetical gene supported by AY270177; NM_028897	CX241423	-0.467187	-4.11427	0.00476269	-1.78616
CX241683	Mm.285906	20924	Suppressor of Ty 5 homolog (S. cerevisiae)	Supt5h	-0.621548	-4.16913	0.00503682	-1.78893
CX236552	Mm.2720	19099	Mitogen activated protein kinase 8 interacting protein 1	Mapk8ip1	-0.401018	-4.11121	0.00478425	-1.79189
CX240774	Mm.20826	14853;103014	G1 to phase transition 2	Gspt2	0.638622	4.11086	0.00478425	-1.79255
CX242975	Mm.347352		Transcribed locus, strongly similar to NP_033059.1 RNA binding motif protein, X chromosome retrogene [Mus musculus]	CX242975	0.473789	4.10684	0.00480774	-1.80009
CX243717	Mm.373723	76437	DNA segment, Chr 11, Brigham & Women's Genetics 0414 expressed	D11Bwg0414e	0.649625	4.10575	0.00481271	-1.80214
CX238624	Mm.269857	20527	Solute carrier family 2 (facilitated glucose transporter), member 3	Slc2a3	-0.404174	-4.10177	0.00484387	-1.80962
CX243008	Mm.358908	241525	Yippee-like 4	Ypel4	-0.787154	-4.17147	0.0058816	-1.81175
CX240388	Mm.41558	72018	FUN14 domain containing 1	Fundc1	1.21405	4.09952	0.00485966	-1.81383
CX239921	Mm.265917	21833	Thyroid hormone receptor alpha	Thra	-0.529599	-4.09543	0.00489214	-1.82153
CX241906	Mm.28099	20652;73850	Sterol O-acyltransferase 1	Soat1	0.670887	4.09365	0.00490393	-1.82487
CX238226	Mm.435	66989;73450	RIKEN cDNA 2410004N11 gene	2410004N11Rik	0.488138	4.14686	0.00519622	-1.82888
CX239273	Mm.38792	18194	NAD(P) dependent steroid dehydrogenase-like	Nsdhl	0.424061	4.08885	0.00493845	-1.83389
CX239639	Mm.247837	59046;108913	CAMP-regulated phosphoprotein 19	Arpp19	0.571449	4.08865	0.00493845	-1.83425
CX236374	Mm.198138	66052	Succinate dehydrogenase complex, subunit C, integral membrane protein	Sdhc	0.43796	4.08843	0.00493845	-1.83467
CX243555	Mm.313076	21981	Protein phosphatase 1, regulatory (inhibitor) subunit 13B	Ppp1r13b	0.371933	4.08624	0.00495411	-1.83878
CX238711	Mm.20313	66098	Coiled-coil-helix-coiled-coil-helix domain containing 6	Chchd6	-0.511303	-4.08516	0.0049597	-1.84081
CX240677	Mm.27897	15502	DnaJ (Hsp40) homolog, subfamily A, member 1	Dnaja1	0.399262	4.08402	0.00496595	-1.84296
CX238112	Mm.21652	74022	RIKEN cDNA 3930401K13 gene	3930401K13Rik	0.506994	4.08259	0.00497469	-1.84563
CX238301	Mm.301148	108143;70889	TAF9 RNA polymerase II, TATA box binding protein (TBP)-associated factor	Taf9	0.532876	4.13313	0.00528558	-1.85354
CX235620	Mm.17185	19141	Legumain	Lgmn	-1.34254	-4.07708	0.00500982	-1.85599
CX240978	Mm.313023	107392	Breast cancer metastasis-suppressor 1	Brms1	-0.712417	-4.07293	0.00503814	-1.8638
CX242162	Mm.21613	19229;76098	PTK2 protein tyrosine kinase 2 beta	Ptk2b	-0.56441	-4.13542	0.00611359	-1.87326
CX238384	Mm.312236	106931	Potassium channel tetramerisation domain containing 1	Kctd1	0.779726	4.0667	0.00508984	-1.8755
CX235498	Mm.6919	13191	Dynactin 1	Dctn1	-0.431434	-4.06599	0.00508984	-1.87684
CX244357	Mm.153014	231659	GCN1 general control of amino-acid synthesis 1-like 1 (yeast)	Gcn1l1	-0.429395	-4.0633	0.00511072	-1.88189
CX242277	Mm.209813	13642;319744	RIKEN cDNA E230020D15 gene	Efnb2	-0.494984	-4.06151	0.00512327	-1.88526
CX239700	Mm.277464	57295;69284	Isoprenylcysteine carboxyl methyltransferase	Icmt	0.511871	4.2629	0.00619295	-1.88607
CX240104	Mm.272495		Transcribed locus	CX240104	0.383173	4.06011	0.00513222	-1.88791
CX238333	Mm.218	17427	Meiosis-specific nuclear structural protein 1	Mns1	-0.424201	-4.05622	0.0051647	-1.89522
CX243380	Mm.278458	14225	FK506 binding protein 1a	Fkbp1a	0.574785	4.05044	0.00520671	-1.90609
CX235739	Mm.2121	52668;76933	Interferon, alpha-inducible protein 27	D12Ertd647e	-0.731268	-4.04828	0.00522044	-1.91015
CX241114	Mm.317515	72003	Synaptoporin	Synpr	-0.492171	-4.0481	0.00522044	-1.91049
CX241541	Mm.57286	73274;320296	RIKEN cDNA 1700034P14 gene	1700034P14Rik	0.409967	4.04659	0.00523055	-1.91333
CX241744	Mm.213292	52633	Nitrilase family, member 2	Nit2	0.490874	4.04405	0.00525068	-1.91811
CX241247	Mm.8687	12331	CAP, adenylate cyclase-associated protein 1 (yeast)	Cap1	0.734089	4.03987	0.00528558	-1.92598
CX242612	Mm.266466	58227	RIKEN cDNA 9630031F12 gene	9630031F12Rik	-0.745037	-4.27342	0.00747343	-1.92645
CX239414	Mm.274285	74143;106170	Optic atrophy 1 homolog (human)	Opa1	0.435721	4.03909	0.00528558	-1.92744
CX241341	Mm.7280	69668	RIKEN cDNA 2310061I09 gene	2310061I09Rik	0.408877	4.03158	0.00535027	-1.94159
CX243131	Mm.147091	14007;320325;399590	RIKEN cDNA D230046B21 gene	Cugbp2	0.591758	4.08357	0.00569295	-1.94268
CX243706	Mm.350248		Adult male olfactory brain cDNA, RIKEN full-length enriched library, clone:6430530F17 product:unknown EST, full insert sequence	CX243706	-0.552832	-4.08219	0.00570199	-1.94516
CX235604	Mm.266668	79555	CDNA sequence BC005537	BC005537	-0.443818	-4.02928	0.00536493	-1.94591
CX240807	Mm.5264	235180;74327	RIKEN cDNA 2900046B09 gene	Fez1	0.384057	4.02919	0.00536493	-1.94608
CX243787	Mm.261329	67268	RIKEN cDNA 2900073G15 gene	2900073G15Rik	0.498102	4.02818	0.00537041	-1.94797
CX237083	Mm.41562	66446	Exosome component 7	Exosc7	0.457077	4.02624	0.00538523	-1.95164
CX239905	Mm.248606	71704	Rho guanine nucleotide exchange factor (GEF) 3	Arhgef3	0.63505	4.14212	0.00606849	-1.95236
CX243482	Mm.20472	22342	Lin 7 homolog b (C. elegans)	Lin7b	0.676406	4.01959	0.00544703	-1.96415
CX238459	Mm.104540	108124	N-ethylmaleimide sensitive fusion protein attachment protein alpha	Napa	0.553345	4.01759	0.00546258	-1.96791
CX240948	Mm.103568	105727	Solute carrier family 38, member 1	Slc38a1	0.736331	4.06683	0.0058237	-1.97282
CX237874	Mm.244033	78690;432449	RIKEN cDNA C030006N10 gene	C030006N10Rik	-0.528298	-4.06916	0.00665845	-1.98668
CX237011	Mm.220417	73086	Ribosomal protein S6 kinase, polypeptide 5	Rps6ka5	0.380657	4.00364	0.00560026	-1.99421
CX235497	Mm.42956	56876	Nasal embryonic LHRH factor	Nelf	0.440359	4.0016	0.00561673	-1.99805
CX238192	Mm.13445	67041;414066	3-oxoacid CoA transferase 1	Oxct1	0.375353	3.99851	0.00564411	-2.00386
CX240975	Mm.275961	11993	Ancient ubiquitous protein	Aup1	0.390899	3.99687	0.00565656	-2.00696
CX240630	Mm.289373	98685	RIKEN cDNA 1190005F20 gene	1190005F20Rik	0.433307	3.99526	0.00566866	-2.00998
CX237028	Mm.3444	14312;436490	Bromodomain containing 2	Brd2	0.398954	4.04272	0.00599992	-2.0163
CX239576	Mm.246009	13731	Epithelial membrane protein 2	Emp2	-0.419084	-3.99073	0.00570222	-2.01854
CX242644	Mm.270975	19387	RAN GTPase activating protein 1	Rangap1	0.532286	4.04147	0.00599992	-2.01855
CX242500	Mm.247564	207728	Phosphodiesterase 2A, cGMP-stimulated	Pde2a	0.584674	3.98335	0.00577561	-2.03244
CX237348	Mm.280068	105670	Chromosome condensation 1-like	Chc1l	-0.375116	-3.98122	0.00579251	-2.03646
CX240400	Mm.172835	22209	Ubiquitin-conjugating enzyme E2A, RAD6 homolog (S. cerevisiae)	Ube2a	0.493921	3.98083	0.00579251	-2.0372
CX244020	Mm.7373	18626	Period homolog 1 (Drosophila)	Per1	0.627339	4.10708	0.00748375	-2.04213
CX243477	Mm.24174	234734;72544	Alanyl-tRNA synthetase	Aars	0.43018	3.97787	0.00581517	-2.04277
CX241557	Mm.1444	26894	COP9 (constitutive photomorphogenic) homolog, subunit 7a (Arabidopsis thaliana)	Cops7a	0.537316	3.97305	0.0058576	-2.05186
CX239269	Mm.2769	17357	MARCKS-like protein	Mlp	-0.498499	-3.968	0.00590001	-2.0614
CX238177	Mm.330524	94332	Immunoglobulin superfamily, member 4B	Igsf4b	-0.769828	-3.96782	0.00590001	-2.06173
CX241298	Mm.181430	13424	Dynein, cytoplasmic, heavy chain 1	Dnchc1	-0.406355	-3.96688	0.00590547	-2.06351
CX242087	Mm.288630	12315	Calmodulin 3	Calm3	1.05713	3.96477	0.00591942	-2.06749
CX242646	Mm.220357	212999;320466	Transportin 2 (importin 3, karyopherin beta 2b)	Tnpo2	-0.465527	-3.96472	0.00591942	-2.06758
CX241109	Mm.44490	70762;51939	Doublecortin and CaM kinase-like 2	6330415M09Rik	0.441016	3.96382	0.00592443	-2.06927
CX236558	Mm.23671	66995	RIKEN cDNA 1500031H04 gene	1500031H04Rik	-0.45446	-3.96235	0.00593098	-2.07205
CX240665	Mm.1155	22145	Tubulin, alpha 4	Tuba4	0.405366	3.96161	0.00593421	-2.07344
CX241327	Mm.275393	110854	Protein phosphatase 2A, regulatory subunit B (PR 53)	Ppp2r4	-0.453564	-3.95967	0.0059507	-2.0771
CX239600	Mm.143788	58200	Protein phosphatase 1, regulatory (inhibitor) subunit 1A	Ppp1r1a	0.371808	3.95732	0.00597182	-2.08154
CX239875	Mm.274690	15381;320391	Heterogeneous nuclear ribonucleoprotein C	Hnrpc	0.401193	3.95269	0.00599992	-2.09027
CX241326	Mm.38166	70455;320833;73144;434398;99733	RIKEN cDNA D230004N17 gene	2610203C20Rik	-0.503833	-3.95264	0.00599992	-2.09036
CX238636	Mm.288630	12315	Calmodulin 3	Calm3	0.765802	3.95153	0.00600694	-2.09247
CX238598	Mm.22560	109754	RIKEN cDNA 7530414M10 gene	Dia1	-0.329842	-3.95028	0.00601596	-2.09483
CX237475	Mm.26194	67845	Zinc finger protein 364	Zfp364	0.578961	3.9492	0.00602314	-2.09686
CX235659	Mm.274308	17957	N-ethylmaleimide sensitive fusion protein attachment protein beta	Napb	0.364959	3.94804	0.00603121	-2.09905
CX237247	Mm.18959	71116;28024	DNA segment, Chr 5, Wayne State University 148, expressed	Stx18	-0.37728	-3.94149	0.0060949	-2.11141
CX242392	Mm.334852	436062	RIKEN cDNA A330074K22 gene	CX242392	-0.532415	-3.98957	0.00644256	-2.11229
CX240163			#N/A	CX240163	0.56479	3.94039	0.00609893	-2.11349
CX239024	Mm.3555	22333	Voltage-dependent anion channel 1	Vdac1	0.433639	3.94027	0.00609893	-2.11372
CX238639	Mm.274690	15381;320391	Heterogeneous nuclear ribonucleoprotein C	Hnrpc	0.347541	3.9381	0.00611359	-2.1178
CX243185	Mm.227202	97064;70770	WW domain containing transcription regulator 1	Wwtr1	-0.486596	-3.98556	0.00647282	-2.11954
CX242863	Mm.247788	12461	Chaperonin subunit 2 (beta)	Cct2	0.387552	3.9341	0.00615071	-2.12537
CX239085	Mm.1268	18823	Proteolipid protein (myelin) 1	Plp1	-0.734179	-3.93397	0.00615071	-2.12561
CX240456	Mm.227912	16438	Inositol 1,4,5-triphosphate receptor 1	Itpr1	-0.766504	-3.98122	0.00650749	-2.12738
CX239605	Mm.24593	97820	RIKEN cDNA 4833439L19 gene	4833439L19Rik	0.338081	3.93263	0.00616104	-2.12814
CX239467	Mm.203125	72587	RIKEN cDNA 2700050F09 gene	2700050F09Rik	-0.583467	-3.97959	0.00652062	-2.13034
CX239361	Mm.281005	54194;319657	RIKEN cDNA A630049H14 gene	Akap8l	-0.80085	-3.92386	0.00625187	-2.1447
CX238992	Mm.277585	11820;28180;98007	Amyloid beta (A4) precursor protein	App	-0.421638	-3.92324	0.00625413	-2.14588
CX240857	Mm.3093	20720;70545	Serine (or cysteine) proteinase inhibitor, clade E, member 2	Serpine2	0.449939	3.97041	0.00659568	-2.14693
CX236162	Mm.103986	66840;52702	Wdr45 like	Wdr45l	0.399162	3.92111	0.00627375	-2.14989
CX243162	Mm.151129	319965	RIKEN cDNA A830039B04 gene	A830039B04Rik	-0.393511	-3.91991	0.00628279	-2.15217
CX243057	Mm.220357	212999;320466	Transportin 2 (importin 3, karyopherin beta 2b)	Tnpo2	-0.363014	-3.91744	0.00630659	-2.15684
CX236931	Mm.202257	218885	CDNA sequence BC019806	BC019806	0.423104	3.91023	0.0063862	-2.17044
CX242449	Mm.40068	22152	Tubulin, beta 3	Tubb3	-0.499404	-3.90959	0.00638873	-2.17166
CX242662	Mm.289630	22630;214444	CDK5 regulatory subunit associated protein 2	Ywhaq	0.331606	3.90849	0.00639673	-2.17374
CX244329	Mm.328928	68816	Peptidylprolyl isomerase (cyclophilin)-like 1	Ppil1	0.505789	3.90555	0.00642655	-2.17929
CX239596	Mm.214746	50789	F-box and leucine-rich repeat protein 3	Fbxl3	-0.679764	-4.02099	0.0083661	-2.18201
CX242570	Mm.247039	68095	OCIA domain containing 1	Ociad1	-0.532942	-3.90338	0.00644256	-2.18339
CX238278	Mm.273333	16413;211914	Integrin beta 1 binding protein 1	Itgb1bp1	0.475368	3.90143	0.00646055	-2.18709
CX242002	Mm.328602		CDNA, clone:Y2G0103J07, strand:minus, reference:ENSEMBL:Mouse-Transcript-ENST:ENSMUST00000063384, based on BLAT search	CX242002	0.379182	3.90011	0.00647122	-2.18958
CX238223	Mm.154570	67397	Endoplasmic reticulum protein 29	Erp29	-0.392189	-3.89872	0.00647772	-2.19221
CX243732	Mm.183042	55980	Inositol (myo)-1(or 4)-monophosphatase 1	Impa1	0.532622	3.94214	0.00687884	-2.19813
CX240996	Mm.253067	17933;328075;77529	Myelin transcription factor 1-like	Myt1l	0.423104	3.89539	0.00650749	-2.19849
CX238569	Mm.280484	66711	Shwachman-Bodian-Diamond syndrome homolog (human)	Sbds	0.590988	3.89206	0.00653761	-2.2048
CX241898	Mm.94371	13527;68022	Dystrobrevin alpha	Dtna	0.364132	3.89119	0.00653984	-2.20644
CX241043	Mm.241931	19046	Protein phosphatase 1, catalytic subunit, beta isoform	Ppp1cb	0.56223	3.89097	0.00653984	-2.20685
CX241191	Mm.288183	66089	RIKEN cDNA 0610039K22 gene	0610039K22Rik	-0.502499	-3.8906	0.00653984	-2.20754
CX237883	Mm.292517	66590	Phenylalanine-tRNA synthetase-like, alpha subunit	Farsla	0.471028	3.88987	0.0065436	-2.20893
CX242607	Mm.243950	217342;78628	RIKEN cDNA B230113M03 gene	B230113M03Rik	0.455421	3.98722	0.00743756	-2.21849
CX244185			#N/A	CX244185	0.450844	3.88012	0.00665255	-2.22736
CX238222	Mm.172359	11419	Amiloride-sensitive cation channel 2, neuronal	Accn2	0.370389	3.87553	0.006699	-2.23604
CX239029	Mm.179011	22325	Vav2 oncogene	Vav2	-0.626539	-3.9189	0.00713905	-2.24024
CX240845	Mm.213298	71517;69427	RIKEN cDNA 9030624J02 gene	9030624J02Rik	-0.40214	-3.87048	0.00675222	-2.24559
CX237130	Mm.44876	80890;320076	Tripartite motif protein 2	Trim2	-0.42735	-3.87043	0.00675222	-2.24569
CX236299	Mm.315799		Transcribed locus, strongly similar to XP_217413.2 ubiquitin-like 1 (sentrin) [Rattus norvegicus]	CX236299	0.39645	3.86775	0.00678064	-2.25077
CX242365	Mm.268603	223626	RIKEN cDNA 4930572J05 gene	4930572J05Rik	-0.731456	-3.97696	0.00881889	-2.25385
CX236306	Mm.131150	110052	DEK oncogene (DNA binding)	Dek	-0.364941	-3.86542	0.00680473	-2.25517
			#N/A	contaminated	-0.473218	-3.86386	0.00681844	-2.25811
CX241291	Mm.3862	16002	Insulin-like growth factor 2	Igf2	-0.37064	-3.86349	0.00681844	-2.25881
CX243956	Mm.222536	20524;58177	Solute carrier family 25 (mitochondrial carrier, peroxisomal membrane protein), member 17	Slc25a17	0.586152	3.90577	0.00830694	-2.26814
CX238039	Mm.240421	100756	Ubiquitin specific protease 30	Usp30	-0.834113	-4.04757	0.00973823	-2.26842
CX235683	Mm.18706	17248	Transformed mouse 3T3 cell double minute 4	Mdm4	-0.347897	-3.85635	0.00689701	-2.27232
CX241815	Mm.48031	71675;78881	RIKEN cDNA 0610010F05 gene	0610010F05Rik	0.52145	3.85607	0.00689701	-2.27285
CX237793	Mm.41033	277414	Tumor protein p53 inducible protein 11	Tp53i11	-0.55906	-3.85393	0.00691907	-2.2769
CX244050			#N/A	CX244050	-0.449504	-3.89743	0.00734705	-2.27919
CX239699	Mm.10976	64385	Cytochrome P450, family 4, subfamily f, polypeptide 14	Cyp4f14	-0.495334	-3.89773	0.00839474	-2.28205
CX236997	Mm.209294	11776	Adaptor-related protein complex 3, delta 1 subunit	Ap3d1	-0.790038	-3.88971	0.00740846	-2.29321
CX243676	Mm.322894	11775	Adaptor-related protein complex 3, beta 2 subunit	Ap3b2	-0.58134	-3.84407	0.00704159	-2.29557
CX238834	Mm.270500	329735	Hypothetical protein 4933431E20	4.93343e+26	-0.783074	-3.95058	0.00913164	-2.297
CX239186	Mm.273288	74012	RAP2B, member of RAS oncogene family	Rap2b	-0.671472	-3.8841	0.00855639	-2.30565
CX239909	Mm.3411	18393	Origin recognition complex, subunit 2-like (S. cerevisiae)	Orc2l	0.509635	3.88112	0.00857485	-2.31081
CX236611	Mm.289646	105352	Dual specificity phosphatase 22	Dusp22	-0.57304	-3.83515	0.00714813	-2.31243
CX240446	Mm.285076	235339;102391	Dihydrolipoamide S-acetyltransferase (E2 component of pyruvate dehydrogenase complex)	Dlat	0.505348	3.83378	0.00716091	-2.31504
CX241732	Mm.23926	66461	RIKEN cDNA 2810004N20 gene	2810004N20Rik	-0.514419	-3.83175	0.00718249	-2.31889
CX238675	Mm.7729	11676	Aldolase 3, C isoform	Aldoc	0.558984	3.83094	0.00718778	-2.32042
CX237323	Mm.28300	69035	Zinc finger, DHHC domain containing 3	Zdhhc3	0.436655	3.82937	0.00720318	-2.32339
CX240832	Mm.334267	434248	Similar to hypothetical protein	CX240832	0.422611	3.82659	0.00723495	-2.32865
CX244121	Mm.289900	12468	Chaperonin subunit 7 (eta)	Cct7	0.529391	3.82547	0.00724445	-2.33077
CX236703	Mm.245715	20619	Synaptosomal-associated protein 23	Snap23	-0.430927	-3.82485	0.0072472	-2.33194
CX238014	Mm.29615	66520	RIKEN cDNA 2610001J05 gene	2610001J05Rik	0.50131	3.82355	0.0072592	-2.3344
CX240192	Mm.259879	11798;74774	Baculoviral IAP repeat-containing 4	Birc4	1.13125	3.8654	0.00876567	-2.33806
CX239062	Mm.370275	93759	Data not found	Sirt1	0.653011	3.81836	0.00732396	-2.34423
CX239513	Mm.3295	51800	Bcl-2-related ovarian killer protein	Bok	0.368586	3.81589	0.00734705	-2.34891
CX242574	Mm.11815	228005	Peptidyl-prolyl isomerase G (cyclophilin G)	Ppig	0.482216	3.81463	0.00735805	-2.35129
CX238152	Mm.347805	68693;107206	RIKEN cDNA 1110031M08 gene	1110031M08Rik	-1.23725	-3.81323	0.00737167	-2.35395
CX239610	Mm.3037	11487	A disintegrin and metalloprotease domain 10	Adam10	0.549866	3.81034	0.0074057	-2.35942
CX238626	Mm.295013	71732	Vacuolar protein sorting 11 (yeast)	Vps11	0.462321	3.80974	0.00740692	-2.36055
CX243491	Mm.241931	19046	Protein phosphatase 1, catalytic subunit, beta isoform	Ppp1cb	0.5866	3.80943	0.00740692	-2.36114
CX236799	Mm.34012	231380	RIKEN cDNA 5730469D23 gene	5730469D23Rik	0.594391	3.80901	0.00740712	-2.36194
CX241409	Mm.30043	66624	Signal peptidase complex subunit 2 homolog (S. cerevisiae)	5730406I15Rik	0.367659	3.80516	0.0074434	-2.36924
CX241204	Mm.216528	56433	Vacuolar protein sorting 29 (S. pombe)	Vps29	0.371063	3.80351	0.00746055	-2.37235
CX235711	Mm.331113	20091	Ribosomal protein S3a	Rps3a	0.529447	3.8026	0.00746661	-2.37409
CX243777	Mm.182294	66390	RIKEN cDNA 2310042G06 gene	2310042G06Rik	0.374323	3.80226	0.00746661	-2.37472
CX236515	Mm.289747	107995	Cell division cycle 20 homolog (S. cerevisiae)	Cdc20	0.52512	3.79977	0.00748429	-2.37944
CX237096	Mm.153014	231659	GCN1 general control of amino-acid synthesis 1-like 1 (yeast)	Gcn1l1	-0.53768	-3.79676	0.00752067	-2.38515
CX242558	Mm.4467	67711	Non-SMC element 1 homolog (S. cerevisiae)	2510027N19Rik	0.353916	3.79517	0.00753725	-2.38816
CX242510	Mm.52809	69821	RIKEN cDNA 4933412H03 gene	4933412H03Rik	-0.527941	-3.88702	0.00852802	-2.39185
CX242518	Mm.28771	105501	Abhydrolase domain containing 4	Abhd4	0.479827	3.78829	0.00762869	-2.40119
CX236497	Mm.18230	57439	RIKEN cDNA 1300007B12 gene	1300007B12Rik	0.390193	3.7873	0.00763696	-2.40306
CX238078	Mm.36769	83997	Sarcolemma associated protein	Slmap	0.382657	3.78495	0.00766473	-2.40752
CX236103	Mm.329658	107242	Expressed sequence AI837181	AI837181	0.358086	3.77869	0.00774874	-2.41938
CX235567	Mm.27256	13385	Discs, large homolog 4 (Drosophila)	Dlgh4	-0.369648	-3.77783	0.00775142	-2.42102
CX242788	Mm.39292	13430	Dynamin 2	Dnm2	-0.381928	-3.7777	0.00775142	-2.42126
CX237519	Mm.100406	70758	RIKEN cDNA 6330404F12 gene	6330404F12Rik	-0.940978	-3.77692	0.00775692	-2.42275
CX239126	Mm.333722	110279	Breakpoint cluster region homolog	Bcr	-0.379206	-3.77085	0.00783924	-2.43424
CX241167	Mm.268474	68281	RIKEN cDNA 4930430F08 gene	4930430F08Rik	0.429107	3.76908	0.00785357	-2.43759
CX240204	Mm.143818	19177;102986	Proteasome (prosome, macropain) subunit, beta type 7	Psmb7	0.504253	3.76907	0.00785357	-2.43763
CX242793	Mm.1287	17762	Microtubule-associated protein tau	Mapt	-0.445835	-3.76565	0.00789586	-2.4441
CX242135	Mm.267547	72932	RIKEN cDNA 2900019G14 gene	2900019G14Rik	0.339999	3.76538	0.00789586	-2.44461
CX242583	Mm.347512	20930	Surfeit gene 1	Surf1	-0.405074	-3.76382	0.00791296	-2.44757
CX240788	Mm.332667	59008	Anaphase-promoting complex subunit 5	Anapc5	-0.351885	-3.76287	0.00792105	-2.44937
CX243628	Mm.87142	60611;101255	Forkhead box J2	Foxj2	-0.340222	-3.76209	0.00792663	-2.45085
CX241266	Mm.9684	22323	Vasodilator-stimulated phosphoprotein	Vasp	-0.463986	-3.75823	0.00797803	-2.45818
CX238400	Mm.271974	66827	Tetratricopeptide repeat domain 1	Ttc1	-0.380007	-3.75637	0.00799973	-2.4617
CX242575	Mm.218009	12905;320286	CASP2 and RIPK1 domain containing adaptor with death domain	Cradd	0.628735	3.79377	0.00967732	-2.46242
CX236018	Mm.313930	12296;77330;73107;73005	Calcium channel, voltage-dependent, beta 2 subunit	Cacnb2	0.618734	3.7559	0.00800078	-2.46259
CX239366	Mm.23065	227331;407805	Trinucleotide repeat containing 15	Tnrc15	0.466795	3.79286	0.0096853	-2.46401
CX243552	Mm.35059	99168;11855	Rho GTPase activating protein 5	AU014947	0.562004	3.74871	0.00810279	-2.47622
CX244352	Mm.358674	56496	Transmembrane 4 superfamily member 6	Tm4sf6	0.42222	3.83701	0.00911437	-2.47869
CX243141	Mm.8211	18744	Praja1, RING-H2 motif containing	Pja1	0.512369	3.7875	0.00857485	-2.47907
CX243901	Mm.28922	23874;74607	Phenylalanine-tRNA synthetase-like, beta subunit	Farslb	0.382985	3.7469	0.00812062	-2.47966
CX240106	Mm.27227	70564	RIKEN cDNA 5730469M10 gene	5730469M10Rik	-0.484125	-3.74673	0.00812062	-2.47997
CX240158	Mm.359505	434854;102911	Similar to mitochondrial carrier triple repeat 1	CX240158	0.58445	3.83556	0.00913006	-2.48121
CX237216	Mm.258939	109934;103875	Active BCR-related gene	Abr	-0.450174	-3.96789	0.0107429	-2.49182
CX237889	Mm.239941	18516;320622;96990;99223	RIKEN cDNA B930068K11 gene	Pbx3	-0.446703	-3.73963	0.00822281	-2.49343
CX239660	Mm.331905	15444	Hippocalcin	Hpca	-0.383121	-3.73664	0.00826278	-2.49912
CX241029	Mm.254784	71765	Kelch domain containing 3	Klhdc3	-0.380404	-3.73561	0.00827244	-2.50106
CX241664	Mm.114362	76559	RIKEN cDNA 2410024A21 gene	2410024A21Rik	0.573295	3.77082	0.0100028	-2.50237
CX237963	Mm.48179	94281	Sideroflexin 4	Sfxn4	-0.433663	-3.77389	0.00874617	-2.50386
CX241196	Mm.290578	11655;75012	Aminolevulinic acid synthase 1	Alas1	0.399926	3.77101	0.00877191	-2.50911
CX243365	Mm.7091	66256	Signal sequence receptor, beta	Ssr2	0.452003	3.77037	0.00877556	-2.51028
CX244179	Mm.181624	268822;70639	AarF domain containing kinase 5	Adck5	-0.347263	-3.72896	0.00836338	-2.51367
CX237762	Mm.27427	28200	Dehydrogenase/reductase (SDR family) member 4	Dhrs4	-0.45779	-3.72735	0.00837628	-2.51674
CX243079	Mm.14616	54633	Polyglutamine binding protein 1	Pqbp1	0.52043	3.72274	0.00843612	-2.52547
CX236634	Mm.24576	320024	RIKEN cDNA B230106I24 gene	B230106I24Rik	-0.584407	-3.80999	0.00944983	-2.52568
CX239830	Mm.146283	69684	RIKEN cDNA 2310044P18 gene	2310044P18Rik	0.528708	3.72138	0.00845137	-2.52806
CX242719	Mm.267692	30926;97140	Thioredoxin-like 2	Txnl2	0.422646	3.76037	0.00891381	-2.52852
CX238425	Mm.274433	214489;75872	RIKEN cDNA 4930568E02 gene	BC003965	0.522817	3.71456	0.00854714	-2.541
CX243130	Mm.38951	20916	Succinate-Coenzyme A ligase, ADP-forming, beta subunit	Sucla2	0.460878	3.71319	0.00855639	-2.54359
CX241948	Mm.290925	209225	RIKEN cDNA 5430400N05 gene	5430400N05Rik	0.397595	3.7112	0.00857485	-2.54737
CX243341	Mm.254642	229445	Cathepsin O	Ctso	-0.516304	-3.70678	0.00863413	-2.55576
CX242935	Mm.373723	76437	DNA segment, Chr 11, Brigham & Women's Genetics 0414 expressed	D11Bwg0414e	0.638036	3.70477	0.00866021	-2.55957
CX241872	Mm.277599	56424	STIP1 homology and U-Box containing protein 1	Stub1	0.4072	3.70381	0.00866949	-2.5614
CX243294			#N/A	CX243294	-0.478665	-3.69958	0.0087318	-2.56941
CX242834	Mm.28052	22221	Upstream binding protein 1	Ubp1	-0.479071	-3.69612	0.00876922	-2.57598
CX244042	Mm.282351	14866	Glutathione S-transferase, mu 5	Gstm5	0.359553	3.73154	0.00929603	-2.58109
CX241181	Mm.21932	68045	RIKEN cDNA 2700060E02 gene	2700060E02Rik	0.491602	3.69317	0.00879846	-2.58158
CX240469	Mm.233846	20983	Synaptotagmin 4	Syt4	-0.597593	-3.7757	0.0115516	-2.58485
CX240424	Mm.259893	235559;68707	Topoisomerase (DNA) II beta binding protein	Topbp1	0.842926	3.7272	0.00934804	-2.58901
CX236177	Mm.24765	109331	Ring finger protein 20	Rnf20	-0.646666	-3.68502	0.00891415	-2.59706
CX241121	Mm.270543	20355	Sema domain, immunoglobulin domain (Ig), TM domain, and short cytoplasmic domain	Sema4f	0.427501	3.72256	0.00941901	-2.59747
CX239585	Mm.28520	20481;99977	Sloan-Kettering viral oncogene homolog	Ski	-0.526991	-3.67871	0.00901339	-2.60903
CX243538	Mm.37533	26556;320588	Homer homolog 1 (Drosophila)	Homer1	0.418141	3.67775	0.00902298	-2.61084
CX242141	Mm.27545	15469;93844	Heterogeneous nuclear ribonucleoproteins methyltransferase-like 2 (S. cerevisiae)	Hrmt1l2	0.362241	3.67653	0.00903707	-2.61316
CX243279	Mm.28023	56428	Mitochondrial carrier homolog 2 (C. elegans)	Mtch2	0.668178	3.67141	0.00911437	-2.62288
CX243109	Mm.370184	14609	Data not found	Gja1	-0.672413	-3.66875	0.00913647	-2.62793
CX240065	Mm.22001	13481	Dolichol-phosphate (beta-D) mannosyltransferase 2	Dpm2	-0.511189	-3.6666	0.00916673	-2.63202
CX237381	Mm.348326	67916;77115	Phosphatidic acid phosphatase type 2B	Ppap2b	0.415573	3.66217	0.00923641	-2.64043
CX243337	Mm.373724	74476	RIKEN cDNA 4933439C10 gene	4933439C10Rik	0.414918	3.74347	0.0104026	-2.64164
CX236580	Mm.259045	66713	ARP2 actin-related protein 2 homolog (yeast)	Actr2	0.355175	3.65864	0.00929089	-2.64713
CX236350	Mm.236878	78887;320044;66776	RIKEN cDNA 9530037G02 gene	2310047I15Rik	-0.49172	-3.656	0.00932347	-2.65214
CX242634	Mm.292510	19353	RAS-related C3 botulinum substrate 1	Rac1	0.556169	3.65402	0.00934804	-2.6559
CX240431	Mm.227240	66129	RIKEN cDNA 1110018J18 gene	1110018J18Rik	-0.493202	-3.73133	0.0106038	-2.66282
CX236577	Mm.194462	19299;70828	ATP-binding cassette, sub-family D (ALD), member 3	Abcd3	0.39422	3.6471	0.00944983	-2.66904
CX238921	Mm.34489	236733	Ubiquitin specific protease 11	Usp11	-0.433895	-3.67395	0.0115265	-2.67133
CX632999			#N/A	CX632999	-0.69977	-3.64448	0.00948578	-2.67401
CX236878	Mm.235030	66966	TRNA isopentenyltransferase 1	Trit1	-0.361815	-3.67946	0.0100576	-2.67618
CX240704	Mm.29600	227624;381353	RIKEN cDNA B230208H17 gene	B230208H17Rik	-0.332348	-3.639	0.00957675	-2.68441
CX240597	Mm.221452	70572;30912	RAN binding protein 5	Ranbp5	0.513939	3.63612	0.00962178	-2.68989
CX239060	Mm.28147	70335	Deleted in polyposis 1-like 1	Dp1l1	0.456892	3.63476	0.00963932	-2.69246
CX242058	Mm.259969	80289	RIKEN cDNA 1110030H10 gene	1110030H10Rik	0.587979	3.65729	0.0117437	-2.70044
CX240749	Mm.4888	19360	RAD50 homolog (S. cerevisiae)	Rad50	0.411572	3.66124	0.0103469	-2.70947
CX239556	Mm.28947	78339	Tweety homolog 3 (Drosophila)	Ttyh3	0.485605	3.62226	0.00983966	-2.7162
CX242535	Mm.193096	20250	Stearoyl-Coenzyme A desaturase 2	Scd2	0.508515	3.67258	0.0154326	-2.72151
CX235773	Mm.169673	216705;320445;399629;97726	RIKEN cDNA C530049I24 gene	AI642036	0.421517	3.6189	0.00989478	-2.72259
CX244217	Mm.24433	20610	SMT3 suppressor of mif two 3 homolog 3 (yeast)	Sumo3	0.993961	3.61613	0.00993925	-2.72785
CX239229	Mm.29114	14712	Glyceronephosphate O-acyltransferase	Gnpat	0.542867	3.61508	0.00995171	-2.72984
CX243932	Mm.45953	20614;97011	Synaptosomal-associated protein 25	Snap25	0.897092	3.69146	0.0112354	-2.73252
CX237024	Mm.310566	74501;207806;436364	RIKEN cDNA 5530400K22 gene	5530400K22Rik	-0.355465	-3.61329	0.00997803	-2.73324
CX237407	Mm.261514	210108	RIKEN cDNA D130043K22 gene	D130043K22Rik	-0.458166	-3.64151	0.010648	-2.74553
CX237948	Mm.27716	74392	RIKEN cDNA 4932439K10 gene	4932439K10Rik	0.397571	3.60624	0.0100894	-2.74664
CX239720	Mm.141741	72042	Coactosin-like 1 (Dictyostelium)	Cotl1	-0.37039	-3.59927	0.0102149	-2.75987
CX236307	Mm.124328	20687;320543	RIKEN cDNA D130067C23 gene	Sp3	0.377245	3.59661	0.0102562	-2.76492
CX240837	Mm.4593	110172	UDP-galactose translocator 2	Ugalt2	0.378041	3.59636	0.0102562	-2.7654
CX236156	Mm.233117	56454	Pyrroline-5-carboxylate synthetase (glutamate gamma-semialdehyde synthetase)	Pycs	0.682795	3.61562	0.0124541	-2.77336
CX239651	Mm.261891	231570	RIKEN cDNA A830010M20 gene	A830010M20Rik	0.609589	3.59157	0.0103416	-2.77451
CX241243	Mm.873	20624	U5 small nuclear ribonucleoprotein	Snrp116	0.412558	3.58999	0.0103576	-2.7775
CX237462	Mm.29846	234593	N-myc downstream regulated gene 4	Ndrg4	-0.588549	-3.62371	0.0109351	-2.77808
CX242149	Mm.269245	140481;73354	Mannosidase 2, alpha 2	Man2a2	0.323376	3.5892	0.0103657	-2.77901
CX240860	Mm.291463	231086	Hydroxyacyl-Coenzyme A dehydrogenase/3-ketoacyl-Coenzyme A thiolase/enoyl-Coenzyme A hydratase (trifunctional protein), beta subunit	Hadhb	0.536158	3.58405	0.0104516	-2.78879
CX241490	Mm.291917	56551	Thioredoxin 2	Txn2	0.528678	3.5749	0.0106178	-2.80618
CX243001	Mm.246605	235402	Leucine rich repeat neuronal 6A	Lrrn6a	-0.415899	-3.57427	0.0106227	-2.80736
CX240575	Mm.195675	68034	RIKEN cDNA 2900009I07 gene	2900009I07Rik	0.398749	3.57275	0.0106457	-2.81026
CX239549	Mm.254588	67300	Clathrin, heavy polypeptide (Hc)	Cltc	0.546616	3.57188	0.010648	-2.81191
CX241811	Mm.28957	67245	Pellino 1	Peli1	0.41169	3.56655	0.0107429	-2.82204
CX243389	Mm.4651	16579	Kinesin-associated protein 3	Kifap3	-0.681953	-3.56541	0.0107555	-2.8242
CX243188	Mm.218141	18627	Period homolog 2 (Drosophila)	Per2	0.493502	3.639	0.0120245	-2.82435
CX239714	Mm.193395	67789	DALR anticodon binding domain containing 3	6330580J24Rik	-0.364751	-3.56351	0.0107865	-2.82782
CX244313	Mm.286458	58875	3-hydroxyisobutyrate dehydrogenase	Hibadh	0.636308	3.59441	0.0114857	-2.8317
CX241389	Mm.222584	110078	Brain glycogen phosphorylase	Pygb	-0.383537	-3.56014	0.0108472	-2.8342
CX242265	Mm.5053	20536	Solute carrier family 4 (anion exchanger), member 3	Slc4a3	-0.617744	-3.55819	0.0108795	-2.83792
CX241504	Mm.27913	66923	RIKEN cDNA 2610016F04 gene	2610016F04Rik	-0.45545	-3.59076	0.011529	-2.83837
CX241240	Mm.29460	11637	Adenylate kinase 2	Ak2	0.363099	3.54432	0.0111512	-2.86426
CX241358			#N/A	CX241358	-0.403459	-3.57332	0.0117816	-2.87031
CX244456			#N/A	CX244456	0.406034	3.57197	0.0118021	-2.87278
CX236390	Mm.124685	73689	Biogenesis of lysosome-related organelles complex-1, subunit 2	Bloc1s2	-0.534621	-3.56962	0.0118438	-2.87708
CX243803	Mm.282093	218963	Gene model 1821, (NCBI)	CX243803	0.76981	3.57048	0.0173451	-2.88196
CX235477	Mm.254446	231148	Actin-binding LIM protein 2	Ablim2	-0.464283	-3.53447	0.0113438	-2.88299
CX236032	Mm.21950	269831	Transmembrane 4 superfamily member 12	Tm4sf12	0.791419	3.52838	0.0114665	-2.89456
CX238048	Mm.306163	19085;19086	Protein kinase, cAMP dependent regulatory, type I beta	Prkar1b	-0.542511	-3.55906	0.0120132	-2.89642
CX236205	Mm.152627	12866	Cytochrome c oxidase, subunit VIIa 2	Cox7a2	-0.469904	-3.5252	0.0115191	-2.9006
CX237582	Mm.275831	11674	Aldolase 1, A isoform	Aldoa	-0.378797	-3.52428	0.0115265	-2.90234
CX235515	Mm.320896	11984	ATPase, H+ transporting, V0 subunit C	Atp6v0c	-0.651403	-3.52185	0.0115516	-2.90695
CX236779	Mm.181387	72113;71818	AarF domain containing kinase 1	Adck1	0.319486	3.51932	0.0115989	-2.91178
CX239409	Mm.35650	67125	Sarcoma amplified sequence	Sas	-1.2234	-3.51868	0.0116048	-2.91299
CX633047			#N/A	CX633047	0.331162	3.51707	0.0116318	-2.91605
CX240992	Mm.273082	64176	Synaptic vesicle glycoprotein 2 b	Sv2b	-0.3913	-3.51525	0.0116637	-2.91951
CX243607	Mm.316418	66880;97090;97102	RIKEN cDNA 1200013F24 gene	1200013F24Rik	-0.333067	-3.51113	0.0117385	-2.92733
CX242103	Mm.138090	216560;17449	Expressed sequence AV249152	AV249152	-0.355905	-3.51112	0.0117385	-2.92736
CX239739	Mm.320432	231874	Expressed sequence AU022870	AU022870	0.550583	3.5099	0.01174	-2.92967
CX239666	Mm.382	13383	Discs, large homolog 1 (Drosophila)	Dlgh1	-0.450596	-3.50971	0.01174	-2.93003
CX239799	Mm.6919	13191	Dynactin 1	Dctn1	-0.493453	-3.5097	0.01174	-2.93005
CX244029	Mm.279188	15193	Hepatoma-derived growth factor, related protein 2	Hdgfrp2	-0.400693	-3.50958	0.01174	-2.93027
CX242134	Mm.6988	17025	Aminolevulinate, delta-, dehydratase	Alad	0.35955	3.50233	0.011859	-2.94406
CX243577	Mm.192580	68585	Reticulon 4	Rtn4	-0.37974	-3.50203	0.011859	-2.94463
CX238830	Mm.44892	93690	G protein-coupled receptor 45	Gpr45	-0.729608	-3.52865	0.0182408	-2.94799
CX236203	Mm.275138	224170	RIKEN cDNA 2310047C04 gene	2310047C04Rik	-0.297247	-3.49966	0.0119037	-2.94912
CX244041	Mm.304247	66498	RIKEN cDNA 1500034J01 gene	1500034J01Rik	-0.342169	-3.49698	0.0119505	-2.95422
CX241597	Mm.180363	66578	RIKEN cDNA 2610039C10 gene	2610039C10Rik	0.693531	3.49685	0.0119505	-2.95446
CX242210	Mm.27955	22384	Williams-Beuren syndrome chromosome region 1 homolog (human)	Wbscr1	0.328155	3.4959	0.0119638	-2.95628
CX239010			#N/A	CX239010	0.528336	3.49208	0.0120253	-2.96352
CX239154	Mm.8681	19247	Protein tyrosine phosphatase, non-receptor type 11	Ptpn11	0.338359	3.48832	0.0121025	-2.97067
CX242571	Mm.281885	24060	Solute carrier family 35 (CMP-sialic acid transporter), member 1	Slc35a1	0.312201	3.4871	0.0121222	-2.973
CX242300	Mm.262039	12343	Capping protein (actin filament) muscle Z-line, alpha 2	Capza2	0.443383	3.51623	0.0128271	-2.97485
CX238992	Mm.277585	11820;28180;98007	Amyloid beta (A4) precursor protein	App	-0.335637	-3.51412	0.0128673	-2.97872
CX239562	Mm.371667	93765	Ubiquitin-conjugating enzyme E2N	Ube2n	0.583858	3.49818	0.0147201	-2.97936
CX241581	Mm.38548	19739	Regulator of G-protein signaling 9	Rgs9	-0.552975	-3.51191	0.0129099	-2.98277
CX241912	Mm.235123	76614;319414	Inner membrane protein, mitochondrial	Immt	0.438603	3.49342	0.01481	-2.98772
CX237984	Mm.787	19171	Proteasome (prosome, macropain) subunit, beta type 10	Psmb10	0.369587	3.50779	0.0129887	-2.99033
CX243225	Mm.247007	219135	Myotubularin related protein 6	Mtmr6	-0.299862	-3.4779	0.0123254	-2.99046
CX243333	Mm.57225	70974;14776	Phosphoglucomutase 2-like 1	Pgm2l1	-0.593253	-3.47746	0.0123274	-2.99131
CX235765	Mm.224481	320354	Data not found	E130003G02Rik	0.315583	3.4719	0.0124486	-3.00187
CX239368	Mm.29466	93691;96893	Kruppel-like factor 7 (ubiquitous)	Klf7	-0.372337	-3.46853	0.0125109	-3.00828
CX243140	Mm.154581	11429	Aconitase 2, mitochondrial	Aco2	0.588326	3.46784	0.0125185	-3.00958
CX237187	Mm.41396	69137	RIKEN cDNA 2200002K05 gene	2200002K05Rik	-0.576312	-3.46563	0.0125553	-3.01379
CX238441	Mm.288282	11658;320847;320121	Activated leukocyte cell adhesion molecule	Alcam	-0.37445	-3.46557	0.0125553	-3.0139
CX243259	Mm.283273	320614	Inhibitor of DNA binding 4	A330033J07Rik	-0.522716	-3.46296	0.0126085	-3.01886
CX242230	Mm.37210	11765	Adaptor protein complex AP-1, gamma 1 subunit	Ap1g1	0.565829	3.46227	0.0126164	-3.02017
CX241705	Mm.41891	67864	RIKEN cDNA 2310034L04 gene	2310034L04Rik	0.398535	3.49132	0.013273	-3.02052
CX239045	Mm.296985	12464	Chaperonin subunit 4 (delta)	Cct4	0.371237	3.45964	0.0126704	-3.02515
CX236113	Mm.136347	78774	RIKEN cDNA 4930529M08 gene	4930529M08Rik	0.36848	3.52432	0.0142032	-3.02565
CX236485	Mm.205535	224897	Dipeptidylpeptidase 9	Dpp9	-0.352322	-3.45272	0.0128271	-3.03831
CX237841	Mm.156035	76167	RIKEN cDNA 6330548G22 gene	6330548G22Rik	0.511649	3.49991	0.016479	-3.04433
CX633007			#N/A	CX633007	-0.535091	-3.44688	0.012935	-3.0494
CX238352	Mm.258955	71229	RIKEN cDNA 4933428P19 gene	4933428P19Rik	0.494515	3.4433	0.013005	-3.0562
CX239599	Mm.5248	53424	Translin-associated factor X	Tsnax	0.31542	3.44246	0.0130169	-3.0578
CX236617	Mm.24141	66523	RIKEN cDNA 0610039J04 gene	0610039J04Rik	0.375251	3.44112	0.0130383	-3.06033
CX243865	Mm.41101	70394	Kaptin	Kptn	-0.343922	-3.44087	0.0130383	-3.06081
CX235490	Mm.220333	18036	Nuclear factor of kappa light chain gene enhancer in B-cells inhibitor, beta	Nfkbib	0.83525	3.43879	0.0130807	-3.06476
CX238443	Mm.45570	11432	Acid phosphatase 2, lysosomal	Acp2	-0.446261	-3.43664	0.013125	-3.06885
CX243483	Mm.248731	14397	Gamma-aminobutyric acid (GABA-A) receptor, subunit alpha 4	Gabra4	-0.444915	-3.43612	0.0131291	-3.06983
CX238144	Mm.36501	17754	Microtubule-associated protein 1 A	Mtap1a	-0.450161	-3.43531	0.0131405	-3.07138
CX239156	Mm.372080		CDNA, clone:Y0G0119J18, strand:plus, reference:ENSEMBL:Mouse-Transcript-ENST:ENSMUST00000052704, based on BLAT search	CX239156	-0.399936	-3.43475	0.0131454	-3.07244
CX244181	Mm.210334	103537	Mbt domain containing 1	Mbtd1	0.391701	3.43373	0.013162	-3.07438
CX633002			#N/A	CX633002	-0.33755	-3.43103	0.0132203	-3.07951
CX243446	Mm.30062	76233	Deoxynucleotidyltransferase, terminal, interacting protein 1	Dnttip1	0.425505	3.48946	0.0149015	-3.08696
CX244447	Mm.243234	21762	Proteasome (prosome, macropain) 26S subunit, non-ATPase, 2	Psmd2	0.381076	3.45376	0.0141098	-3.08936
CX237640	Mm.185453	13690;77989	RIKEN cDNA 1700012D14 gene	Eif4g2	0.578758	3.42444	0.0133676	-3.09202
CX238162	Mm.23846	108829	Jumonji domain containing 1C	Jmjd1c	0.498701	3.46163	0.0173333	-3.10855
CX235591	Mm.26908	93687;106885	Casein kinase 1, alpha 1	Csnk1a1	-0.372128	-3.4117	0.0136835	-3.11621
CX243563	Mm.18516	433382	LOC433382	CX243563	0.736355	3.47079	0.0153175	-3.11983
CX237465	Mm.29496	233490;68658;101633	Expressed sequence AI606244	Zf	-0.351038	-3.40868	0.0137527	-3.12196
CX235639	Mm.96211	109552;73025	Sorcin	Sri	-0.331637	-3.40726	0.0137756	-3.12465
CX235539	Mm.45953	20614;97011	Synaptosomal-associated protein 25	Snap25	0.876659	3.40709	0.0137756	-3.12498
CX241996	Mm.233860	68235	RIKEN cDNA 2410066E13 gene	2410066E13Rik	-0.502708	-3.50934	0.0163219	-3.12573
CX242552	Mm.9221	19341	RAB4A, member RAS oncogene family	Rab4a	-0.487993	-3.40191	0.0139017	-3.13482
CX235997	Mm.236553	13030	Cathepsin B	Ctsb	-0.495048	-3.39941	0.0139579	-3.13955
CX239713	Mm.252519	407827	CDNA sequence BC058420	BC058420	0.617114	3.44108	0.017774	-3.14305
CX235585	Mm.24777	68846	RIKEN cDNA 1110061N23 gene	1110061N23Rik	-0.513046	-3.39699	0.0140125	-3.14415
CX241539	Mm.188432	20729;77428	Spindlin	Spin	-0.585088	-3.39345	0.014097	-3.15087
CX238472	Mm.327832	20603	Spermine synthase	Sms	0.64449	3.38923	0.014191	-3.15889
CX238285			#N/A	CX238285	-0.522149	-3.38782	0.0142099	-3.16157
CX242202	Mm.174998	68724	ADP-ribosylation factor-like 10B	Arl10b	-0.402163	-3.38653	0.0142349	-3.16401
CX236007	Mm.24431	99730	TAF13 RNA polymerase II, TATA box binding protein (TBP)-associated factor	Taf13	-0.41564	-3.3843	0.0142857	-3.16825
CX240182	Mm.3981	26893	COP9 (constitutive photomorphogenic) homolog, subunit 6 (Arabidopsis thaliana)	Cops6	0.363557	3.38371	0.0142922	-3.16938
CX241451	Mm.290853	110842;319833	Electron transferring flavoprotein, alpha polypeptide	Etfa	0.37477	3.38173	0.0143362	-3.17313
CX237149	Mm.27703	212627	Phosphoribosyl pyrophosphate synthetase-associated protein 2	Prpsap2	0.446048	3.40712	0.0151008	-3.17488
CX236614	Mm.370337	446101;101587;77193	Data not found	Xrra1	0.333578	3.37997	0.0143743	-3.17647
CX239834	Mm.280125	12928	V-crk sarcoma virus CT10 oncogene homolog (avian)	Crk	0.415108	3.3859	0.0171174	-3.17685
CX236430	Mm.268347	216860	RIKEN cDNA 0610025P10 gene	0610025P10Rik	-0.56489	-3.37872	0.0143987	-3.17884
CX243264	Mm.292530	23994	DAZ associated protein 2	Dazap2	0.381449	3.37837	0.0143987	-3.1795
CX237472	Mm.30056	74778	RIKEN cDNA 1110014J01 gene	1110014J01Rik	-0.498446	-3.37664	0.0144363	-3.18279
CX239383	Mm.284503	110911	CDP-diacylglycerol synthase (phosphatidate cytidylyltransferase) 2	Cds2	0.467359	3.41387	0.018455	-3.18879
CX237132	Mm.28858	67213;81842	Chemokine-like factor super family 6	Cklfsf6	-0.3138	-3.37089	0.0145843	-3.1937
CX238399	Mm.183042	55980	Inositol (myo)-1(or 4)-monophosphatase 1	Impa1	0.292808	3.36864	0.0146368	-3.19798
CX237385	Mm.221235	17164;77546	RIKEN cDNA 8030443L12 gene	Mapkapk2	0.315466	3.36527	0.0147201	-3.20437
CX242363	Mm.25366	105239	Ring finger protein 44	Rnf44	0.344746	3.36459	0.0147201	-3.20567
CX243163	Mm.252145	12716	Creatine kinase, mitochondrial 1, ubiquitous	Ckmt1	0.381526	3.36229	0.0147743	-3.21003
CX239267	Mm.331559	14430	Galactose-1-phosphate uridyl transferase	Galt	-0.522296	-3.38731	0.0155707	-3.21121
CX243795	Mm.10407	66257	Nicolin 1	Nicn1	-0.421465	-3.36162	0.0147833	-3.2113
CX242258	Mm.246304	19027	Synaptophysin-like protein	Sypl	-0.62559	-3.38546	0.0155924	-3.21459
CX238613	Mm.358823	118452	Brain and acute leukemia, cytoplasmic	Baalc	-0.460307	-3.41607	0.0164141	-3.2162
CX240959	Mm.54161	13488	Dopamine receptor D1A	Drd1a	-0.470654	-3.38162	0.015681	-3.22164
CX235541	Mm.351270	64164	Interferon alpha responsive gene	Ifrg15	0.320274	3.3559	0.0149144	-3.22215
CX239121	Mm.151293	216856	Neuroligin 2	Nlgn2	-0.510197	-3.3544	0.0149471	-3.22501
CX243804	Mm.245938	66070	RIKEN cDNA 0610040D20 gene	0610040D20Rik	0.495284	3.35347	0.014957	-3.22677
CX241198	Mm.233083	15931;103028	Iduronate 2-sulfatase	Ids	0.647922	3.35336	0.014957	-3.22699
CX242293			#N/A	CX242293	-0.357509	-3.37191	0.0158871	-3.23944
CX235513	Mm.282715	230661	Testis-specific kinase 2	Tesk2	-0.471985	-3.36917	0.0159456	-3.24447
CX240410	Mm.86759	103534	Mannoside acetylglucosaminyltransferase 4, isoenzyme B	Mgat4b	-0.547739	-3.36767	0.0159584	-3.24723
CX237298	Mm.156452	66691	RIKEN cDNA 4432404J10 gene	4432404J10Rik	-0.419247	-3.34013	0.0153153	-3.25209
CX243704	Mm.249637	13643	Ephrin B3	Efnb3	-0.419343	-3.33846	0.0153435	-3.25524
CX240167	Mm.41656	105675	Peptidylprolyl isomerase F (cyclophilin F)	Ppif	0.455147	3.36195	0.0160934	-3.25771
CX238290	Mm.45953	20614;97011	Synaptosomal-associated protein 25	Snap25	0.466841	3.3364	0.0153933	-3.25916
CX241806	Mm.139700	107566	ADP-ribosylation factor-like 2 binding protein	Arl2bp	0.427805	3.33437	0.0154326	-3.26302
CX244138	Mm.229107	215015	RIKEN cDNA C530043G21 gene	C530043G21Rik	0.442719	3.33349	0.0154481	-3.26469
CX239025	Mm.212703	17449	Malate dehydrogenase 1, NAD (soluble)	Mdh1	0.453595	3.32851	0.0155737	-3.27412
CX235740	Mm.330145	226641;98319;98662	Activating transcription factor 6	Atf6	0.348145	3.32727	0.0155924	-3.27649
CX242113			#N/A	CX242113	0.373874	3.32619	0.0156119	-3.27854
CX239019	Mm.209903	11909	Activating transcription factor 2	Atf2	0.365095	3.34924	0.0163835	-3.28101
CX241400	Mm.45995	72512	RIKEN cDNA 2610307O08 gene	2610307O08Rik	0.3904	3.32248	0.0157012	-3.28557
CX238449	Mm.77697	76527	RIKEN cDNA 2010004A03 gene	2010004A03Rik	0.327618	3.3216	0.0157171	-3.28723
CX236773	Mm.24446	68497	RIKEN cDNA 1110018G07 gene	1110018G07Rik	-0.363818	-3.32076	0.015732	-3.28883
CX237532	Mm.11376	54217;58911;78594	RIKEN cDNA A430109H19 gene	Rpl36	-0.50405	-3.34471	0.0164461	-3.28932
CX240825	Mm.1104	22201	Ubiquitin-activating enzyme E1, Chr X	Ube1x	-0.657459	-3.32035	0.0157342	-3.28962
CX238468	Mm.206631	97827	RIKEN cDNA 4930539P14 gene	4930539P14Rik	0.325067	3.31903	0.0157534	-3.29212
CX241227	Mm.41711	224938	Praja 2, RING-H2 motif containing	Pja2	0.43009	3.31902	0.0157534	-3.29214
CX236452	Mm.20852	13821	Erythrocyte protein band 4.1-like 1	Epb4.1l1	-0.476031	-3.34061	0.0165478	-3.29684
CX242130	Mm.30929	18477;77436	Peroxiredoxin 1	Prdx1	0.368702	3.31308	0.0159107	-3.30341
CX243785	Mm.186185	11758;320807	Peroxiredoxin 6	Prdx6	-0.588403	-3.31093	0.0159549	-3.30748
CX238279	Mm.34102	18263	Ornithine decarboxylase, structural 1	Odc1	0.331356	3.31048	0.015958	-3.30832
CX238015	Mm.41678	67181	Dullard homolog (Xenopus laevis)	Dullard	0.331023	3.30722	0.0160362	-3.31452
CX243648	Mm.259315	268860	4-aminobutyrate aminotransferase	Abat	0.327829	3.32939	0.0168559	-3.31741
CX239306	Mm.127952	74354	RIKEN cDNA 4921528H16 gene	4921528H16Rik	-0.331004	-3.30508	0.0160909	-3.31858
CX243501	Mm.333406	12444	Cyclin D2	Ccnd2	-0.426267	-3.30418	0.0160975	-3.32028
CX243138	Mm.73682	65112;99426	Transmembrane, prostate androgen induced RNA	Tmepai	-0.671893	-3.32726	0.0169105	-3.32132
CX241535	Mm.249934	20848	Signal transducer and activator of transcription 3	Stat3	0.537133	3.30387	0.0191968	-3.32136
CX239087	Mm.347939	66410	RIKEN cDNA 2410017I18 gene	2410017I18Rik	0.389052	3.30219	0.0161448	-3.32404
CX241095	Mm.11285	100206	ADP-ribosylhydrolase like 2	Adprhl2	-0.516084	-3.30195	0.0161448	-3.32451
CX242074	Mm.246869	98415	RIKEN cDNA 8430423A01 gene	8430423A01Rik	-0.386507	-3.30136	0.0161522	-3.32562
CX238621	Mm.196532	319322	Splicing factor 3b, subunit 2	Sf3b2	-0.338432	-3.30103	0.0161522	-3.32625
CX243184	Mm.274852	104174;98134;77439	Glycine decarboxylase	Gldc	0.315718	3.29662	0.0162771	-3.33462
CX235635	Mm.277527	72144	Solute carrier family 37 (glycerol-3-phosphate transporter), member 3	Slc37a3	0.407069	3.31734	0.01712	-3.33951
CX241719	Mm.28833	71722	Capicua homolog (Drosophila)	Cic	0.507098	3.29167	0.0163835	-3.34399
CX239080	Mm.28869	76296	RIKEN cDNA 1110001P04 gene	1110001P04Rik	0.73966	3.2915	0.0163835	-3.34432
CX238268	Mm.30039	19084	Protein kinase, cAMP dependent regulatory, type I, alpha	Prkar1a	0.334258	3.29148	0.0163835	-3.34436
CX243983	Mm.205996	246703	Apolipoprotein A-I binding protein	Apoa1bp	0.362656	3.29085	0.0163928	-3.34556
CX243348	Mm.313244	69195	RIKEN cDNA 2410008J05 gene	2410008J05Rik	-0.352388	-3.28924	0.0164217	-3.3486
CX242516	Mm.236764	216395	Transmembrane protein 5	Tmem5	-0.397968	-3.30701	0.0173676	-3.35845
CX242394	Mm.20242	66427	RIKEN cDNA 1810044O22 gene	1810044O22Rik	-0.328869	-3.28082	0.0166429	-3.36457
CX241379	Mm.210403	104479	CDNA sequence BC018601	BC018601	0.310756	3.27897	0.0166906	-3.36807
CX243285	Mm.19133	11804	Amyloid beta (A4) precursor-like protein 2	Aplp2	-0.283588	-3.27095	0.0169135	-3.38327
CX236988	Mm.220173	11778	Adaptor-related protein complex 3, sigma 2 subunit	Ap3s2	0.428653	3.27018	0.0169275	-3.38473
CX238376	Mm.373606	192198	Leucine rich repeat containing 4	Lrrc4	0.508273	3.292	0.0177363	-3.38597
CX241782	Mm.280311	67949	Mki67 (FHA domain) interacting nucleolar phosphoprotein	Mki67ip	0.340819	3.26521	0.0170765	-3.39415
CX238760	Mm.371570	18458	Poly A binding protein, cytoplasmic 1	Pabpc1	0.420011	3.26413	0.0170954	-3.39619
CX237470	Mm.2319	20262	Stathmin-like 3	Stmn3	-0.417868	-3.26381	0.0170954	-3.39679
CX237906	Mm.320317	13047;70298;320899	RIKEN cDNA 2600010L24 gene	Cutl1	-0.306848	-3.26362	0.0170954	-3.39715
CX239704	Mm.7919	15239	HGF-regulated tyrosine kinase substrate	Hgs	-0.34289	-3.26248	0.0171174	-3.39932
CX242688	Mm.289248	67923	Transcription elongation factor B (SIII), polypeptide 1	Tceb1	0.601988	3.31015	0.0190125	-3.403
CX238365	Mm.89341	50497	Heat shock 70kDa protein 14	Hspa14	0.57525	3.28197	0.0179868	-3.40435
CX240882	Mm.208777	320866;277432	RIKEN cDNA C030015D19 gene	C030015D19Rik	-0.36351	-3.25772	0.0172437	-3.40833
CX243055	Mm.272989	66403;74969	ASF1 anti-silencing function 1 homolog A (S. cerevisiae)	Asf1a	0.358372	3.25714	0.0172518	-3.40943
CX244072	Mm.3596	12848	COP9 (constitutive photomorphogenic) homolog, subunit 2 (Arabidopsis thaliana)	Cops2	-0.659604	-3.25444	0.0173294	-3.41455
CX235752	Mm.329396	71302	RIKEN cDNA 4933432P15 gene	4933432P15Rik	-0.348801	-3.25366	0.0173333	-3.41603
CX236377	Mm.28275	19655	RNA binding motif protein, X chromosome	Rbmx	-0.396766	-3.25043	0.0174065	-3.42214
CX244292	Mm.2871	108671	DnaJ (Hsp40) homolog, subfamily C, member 9	Dnajc9	0.480634	3.24828	0.0174667	-3.42622
CX240997	Mm.238973	11947;28123	ATP synthase, H+ transporting mitochondrial F1 complex, beta subunit	Atp5b	-0.422466	-3.2472	0.0174912	-3.42825
CX241448			#N/A	CX241448	-0.372826	-3.24588	0.0175134	-3.43077
CX236041	Mm.30016	192662	Rho GDP dissociation inhibitor (GDI) alpha	Arhgdia	0.525866	3.24587	0.0175134	-3.43077
CX239853	Mm.236139	13972	Guanine nucleotide binding protein (G protein), beta polypeptide 1-like	Gnb1l	0.414765	3.26701	0.0184339	-3.43178
CX236094	Mm.247352	21366;74727	Solute carrier family 6 (neurotransmitter transporter, taurine), member 6	Slc6a6	-0.365999	-3.36888	0.022176	-3.4348
CX239074	Mm.29802	216169	DNA segment, Chr 10, Brigham & Women's Genetics 1364 expressed	D10Bwg1364e	0.283385	3.24308	0.0175953	-3.43607
CX237812	Mm.243234	21762	Proteasome (prosome, macropain) 26S subunit, non-ATPase, 2	Psmd2	0.422406	3.24208	0.0176174	-3.43795
CX241348	Mm.371591	22142	Tubulin, alpha 1	Tuba1	1.03113	3.21985	0.0267126	-3.43983
CX243127	Mm.333722	110279	Breakpoint cluster region homolog	Bcr	-0.306167	-3.2389	0.0177093	-3.44398
CX240023	Mm.4593	110172	UDP-galactose translocator 2	Ugalt2	0.332733	3.23867	0.0177093	-3.44441
CX235731	Mm.40192	269610	Chromodomain helicase DNA binding protein 5	Chd5	0.407425	3.2352	0.0177929	-3.45099
CX239656	Mm.246131	269338	Vacuolar protein sorting 39 (yeast)	Vps39	-0.326441	-3.2333	0.0178456	-3.45457
CX243827	Mm.320994	77984;70763;66797;97327;319254	RIKEN cDNA 9630039A02 gene	B230112I24Rik	-0.533044	-3.23288	0.0178489	-3.45538
CX239026	Mm.188105	69466;72061	RIKEN cDNA 2010111I01 gene	2300006M17Rik	0.417621	3.29044	0.0244242	-3.45722
CX240820	Mm.21697	74747	DNA-damage-inducible transcript 4	Ddit4	0.313148	3.25244	0.0188073	-3.45848
CX238474	Mm.251115	51789	Tyrosine kinase, non-receptor, 2	Tnk2	0.457137	3.25224	0.0188073	-3.45884
CX633028			#N/A	CX633028	0.291521	3.22934	0.0179575	-3.46207
CX237172	Mm.234700	22627;104708	Tyrosine 3-monooxygenase/tryptophan 5-monooxygenase activation protein, epsilon polypeptide	Ywhae	-0.719819	-3.22293	0.0214504	-3.46405
CX239062	Mm.370275	93759	Data not found	Sirt1	0.529545	3.22783	0.0179868	-3.46494
CX242707			#N/A	CX242707	0.409385	3.22546	0.0180561	-3.46941
CX241956	Mm.3959	54003	Nel-like 2 homolog (chicken)	Nell2	0.373167	3.24314	0.019086	-3.47552
CX242907	Mm.282900	53318	PDZ and LIM domain 3	Pdlim3	0.515458	3.21945	0.0182408	-3.48079
CX239526	Mm.261064	68033	RIKEN cDNA 2810437L13 gene	2810437L13Rik	-0.41022	-3.21039	0.0185204	-3.49794
CX238397	Mm.290126	71665	Fucosidase, alpha-L- 1, tissue	Fuca1	-0.501094	-3.21009	0.0185204	-3.49851
CX241035	Mm.29182	21351	Transaldolase 1	Taldo1	0.347187	3.2087	0.0185506	-3.50114
CX240727	Mm.275044	72568	Lin-9 homolog (C. elegans)	Lin9	0.362672	3.20857	0.0185506	-3.50138
CX243022	Mm.29801	66126	RIKEN cDNA 1110011K10 gene	1110011K10Rik	-0.366699	-3.2056	0.0186438	-3.507
CX243798	Mm.281715	18217	Neurotensin receptor 2	Ntsr2	-0.330526	-3.20368	0.0187001	-3.51063
CX235481	Mm.103711	20312	Chemokine (C-X3-C motif) ligand 1	Cx3cl1	0.318723	3.20129	0.0187637	-3.51515
CX240231	Mm.29644	67040	DEAD (Asp-Glu-Ala-Asp) box polypeptide 17	Ddx17	-0.302923	-3.20124	0.0187637	-3.51525
CX239010			#N/A	CX239010	0.456383	3.21965	0.0197832	-3.51856
CX243527	Mm.4040	17920	Myosin VI	Myo6	0.363426	3.19429	0.0189771	-3.5284
CX236098	Mm.29046	241274;19933	CDNA sequence BC027342	BC027342	0.384692	3.21361	0.0199314	-3.52961
CX238372	Mm.373536	18475;70308	Platelet-activating factor acetylhydrolase, isoform 1b, alpha2 subunit	Pafah1b2	-0.348826	-3.18636	0.0192169	-3.54339
CX239246	Mm.258280	14559;93898;102050	Longevity assurance homolog 1 (S. cerevisiae)	Gdf1	-0.400235	-3.2044	0.0202438	-3.54649
CX243524	Mm.4704	15228;67293	RIKEN cDNA 3110039M20 gene	Foxg1	-0.388898	-3.18254	0.0193443	-3.55061
CX236052	Mm.246388	224019	DNA segment, Chr 16, Brigham & Women's Genetics 1494 expressed	D16Bwg1494e	-0.394765	-3.18062	0.0194029	-3.55424
CX243268	Mm.7320	17127	MAD homolog 3 (Drosophila)	Smad3	0.410848	3.17846	0.0194674	-3.55833
CX243595	Mm.193096	20250	Stearoyl-Coenzyme A desaturase 2	Scd2	0.354358	3.17822	0.0194674	-3.55877
CX239938	Mm.223946	69207	Splicing factor, arginine/serine-rich 11	2610019N13Rik	-0.291945	-3.1746	0.0195893	-3.56562
CX239629	Mm.200307	212980	Prostate cancer associated protein 6	Pcanap6	-0.350554	-3.24755	0.0229023	-3.56701
CX237551	Mm.286232	328977	Zinc finger protein 532	Zfp532	-0.374521	-3.17226	0.0196642	-3.57003
CX239716	Mm.335460	22273	Ubiquinol-cytochrome c reductase core protein 1	Uqcrc1	0.999308	3.17055	0.0197159	-3.57326
CX237249	Mm.245890	114715	Sprouty protein with EVH-1 domain 1, related sequence	Spred1	0.483224	3.16966	0.0197372	-3.57495
CX238147	Mm.271937	58988	Ribosomal protein S6 kinase, polypeptide 2	Rps6kb2	-0.388568	-3.16778	0.0197832	-3.57849
CX240781	Mm.261027	52874	DNA segment, Chr 19, Brigham & Women's Genetics 1357 expressed	D19Bwg1357e	0.29737	3.16705	0.0197985	-3.57987
CX237257	Mm.94021	320038;67256	Sonic hedgehog regulated sequence	Shhrs	-0.330992	-3.16372	0.0199111	-3.58618
CX243019	Mm.240668	56786;73886	RIKEN cDNA 2310004K06 gene	2310004K06Rik	0.328299	3.16342	0.0199111	-3.58675
CX238962	Mm.236401	259302;76754	SLIT-ROBO Rho GTPase activating protein 3	Srgap3	-0.300623	-3.16249	0.0199314	-3.5885
CX242854	Mm.94371	13527;68022	Dystrobrevin alpha	Dtna	-0.531417	-3.20669	0.0271971	-3.59177
CX239669	Mm.332576	109635;433938	Similar to dJ353E16.2 (meningioma (disrupted in balanced translocation) 1)	Mn1	-0.35008	-3.17593	0.0210527	-3.59861
CX236020	Mm.182359	77125	RIKEN cDNA 9230117N10 gene	9230117N10Rik	-0.472366	-3.15395	0.0202342	-3.60463
CX242567	Mm.6065	23918	Inosine 5'-phosphate dehydrogenase 2	Impdh2	0.357708	3.15289	0.0202503	-3.60663
CX238647	Mm.17484	20617	Synuclein, alpha	Snca	0.407289	3.15241	0.0202566	-3.60754
CX242569	Mm.273087	66425	Purkinje cell protein 4-like 1	Pcp4l1	-0.339533	-3.15118	0.0202912	-3.60985
CX242496	Mm.202966	81004	Transducin (beta)-like 1X-linked receptor 1	Tbl1xr1	-0.585429	-3.14926	0.0203512	-3.61349
CX240122	Mm.181767	68201	RIKEN cDNA 2810027O19 gene	2810027O19Rik	-0.310453	-3.14899	0.0203512	-3.614
CX237826	Mm.2390	12705	Cbp/p300-interacting transactivator with Glu/Asp-rich carboxy-terminal domain 1	Cited1	0.437698	3.16723	0.0213471	-3.61452
CX238958	Mm.29648	13244	Degenerative spermatocyte homolog 1 (Drosophila)	Degs	-0.549549	-3.16554	0.0213779	-3.61762
CX242681	Mm.18539	68943	PTEN induced putative kinase 1	Pink1	-0.373889	-3.14669	0.0204275	-3.61833
CX236480	Mm.45210	66797	Contactin associated protein-like 2	Cntnap2	0.504705	3.14518	0.0204737	-3.62119
CX239231	Mm.274425	21841	Cytotoxic granule-associated RNA binding protein 1	Tia1	0.278505	3.1445	0.0204877	-3.62247
CX235907	Mm.335229	235431	Coronin, actin binding protein, 2B	Coro2b	0.40955	3.14311	0.0205292	-3.62509
CX235827	Mm.197829	233870	Tu translation elongation factor, mitochondrial	Tufm	0.365277	3.13778	0.020725	-3.63516
CX242156	Mm.40303	102153	RIKEN cDNA C230098O21 gene	C230098O21Rik	0.423369	3.13443	0.0208441	-3.64147
CX235507	Mm.289929	74255	Smu-1 suppressor of mec-8 and unc-52 homolog (C. elegans)	Smu1	0.269599	3.13354	0.020867	-3.64317
CX238933	Mm.87216	56187	Rab geranylgeranyl transferase, a subunit	Rabggta	-0.343731	-3.17366	0.022908	-3.64392
CX240585	Mm.236449	80751	Ring finger protein 34	Rnf34	0.31528	3.13258	0.0208924	-3.64498
CX237929	Mm.371546	11840	ADP-ribosylation factor 1	Arf1	0.300249	3.13166	0.0209161	-3.64671
CX238562	Mm.27227	70564	RIKEN cDNA 5730469M10 gene	5730469M10Rik	-0.404891	-3.13119	0.0209205	-3.64759
CX243674			#N/A	CX243674	0.257054	3.13092	0.0209205	-3.64811
CX239227	Mm.33764	117198	Influenza virus NS1A binding protein	Ivns1abp	0.355185	3.13016	0.0209335	-3.64954
CX241099	Mm.92529	54609	Ubiquilin 2	Ubqln2	0.29354	3.12995	0.0209335	-3.64993
CX240319	Mm.30214	76252	RIKEN cDNA 0610006O14 gene	0610006O14Rik	0.99439	3.12937	0.0209441	-3.65103
CX239861	Mm.370228	58187	Claudin 10	Cldn10	0.364541	3.14536	0.0219882	-3.65454
CX243265	Mm.1571	12552;77441	Cadherin 11	Cdh11	0.347708	3.12609	0.0210527	-3.65721
CX236889	Mm.247564	207728	Phosphodiesterase 2A, cGMP-stimulated	Pde2a	0.352629	3.11279	0.0250183	-3.65819
CX240411	Mm.29329	72754	RIKEN cDNA 2810441C07 gene	2810441C07Rik	-0.331703	-3.12351	0.0211396	-3.66208
CX239221	Mm.69739	72795;320690	Tetratricopeptide repeat domain 19	Ttc19	0.845043	3.13309	0.0267126	-3.66253
CX235870	Mm.821	68981	Small nuclear ribonucleoprotein polypeptide A'	Snrpa1	0.392528	3.10788	0.0251505	-3.66684
CX240846	Mm.131530	12322	Calcium/calmodulin-dependent protein kinase II alpha	Camk2a	-0.396106	-3.12055	0.0212457	-3.66766
CX236549	Mm.270278	21685	Thyrotroph embryonic factor	Tef	-0.395046	-3.11741	0.0213471	-3.6736
CX237268	Mm.342959	268482	Keratin complex 1, acidic, gene 12	Krt1-12	-0.498634	-3.11633	0.0213778	-3.67562
CX239843	Mm.308735	93688	Kelch-like 1 (Drosophila)	Klhl1	-0.318644	-3.11404	0.021445	-3.67994
CX238434	Mm.30141	14693	Guanine nucleotide binding protein, beta 2	Gnb2	0.269518	3.11352	0.0214504	-3.68093
CX243525	Mm.255784	66315;78527;436367	SUMO1/sentrin specific protease 7	Senp7	0.322445	3.11309	0.0214504	-3.68173
CX243626	Mm.258923	18220	Nucleobindin 1	Nucb1	-0.434255	-3.10906	0.0215968	-3.68934
CX236740	Mm.3903	19416	RAS, dexamethasone-induced 1	Rasd1	-0.29115	-3.10774	0.0216379	-3.69182
CX243681	Mm.338476	432447;23980	Similar to hippocampal cholinergic neurostimulating peptide precursor protein	CX243681	0.284676	3.10698	0.0216563	-3.69326
CX237953	Mm.256223	414085	RIKEN cDNA 9330151L19 gene	9330151L19Rik	-0.366656	-3.10607	0.0216779	-3.69497
CX236132			#N/A	CX236132	0.463527	3.10583	0.0216779	-3.69543
CX238710	Mm.222496	14708	Guanine nucleotide binding protein (G protein), gamma 7 subunit	Gng7	-0.426558	-3.1027	0.0217937	-3.70133
CX239000	Mm.6239	18610	Prodynorphin	Pdyn	-0.467258	-3.11781	0.0228861	-3.70493
CX238470	Mm.21485	72480	DNA segment, Chr 10, Brigham & Women's Genetics 0791 expressed	D10Bwg0791e	0.520734	3.11743	0.0228861	-3.70562
CX240940			#N/A	CX240940	-0.429417	-3.09989	0.021897	-3.70663
CX238281	Mm.261333	217692;432673	Signal-induced proliferation-associated 1 like 1	Sipa1l1	-0.359773	-3.09771	0.0219746	-3.71074
CX236067	Mm.70989	268932	CASK interacting protein 1	Caskin1	-0.39671	-3.09706	0.0219882	-3.71196
CX237617	Mm.6667	76900	Single stranded DNA binding protein 4	Ssbp4	-0.369202	-3.09644	0.0219882	-3.71312
CX240642	Mm.46750	72057	PHD finger protein 10	Phf10	0.42337	3.09554	0.0220127	-3.71482
CX240535	Mm.204834	20512;319608	RIKEN cDNA E130014H10 gene	Slc1a3	0.64559	3.09358	0.0220816	-3.71851
CX243431	Mm.296142	216198	RIKEN cDNA E430026E19 gene	E430026E19Rik	-0.287598	-3.09222	0.0221255	-3.72108
CX240390	Mm.331218	433627	Similar to hypothetical protein BC017397	CX240390	0.396126	3.10892	0.0231492	-3.72118
CX236784	Mm.335112	399548	Sodium channel, type IV, beta polypeptide	Scn4b	0.356113	3.09143	0.0221456	-3.72257
CX239413	Mm.354863	101148	RIKEN cDNA B630005N14 gene	B630005N14Rik	0.390087	3.10762	0.0231908	-3.72356
CX240145	Mm.30003	66508	RIKEN cDNA 2400001E08 gene	2400001E08Rik	0.278739	3.08945	0.0222024	-3.72629
CX239003	Mm.27258	320080	RIKEN cDNA 7030401O21 gene	7030401O21Rik	-0.546577	-3.08913	0.0222027	-3.72689
CX238497	Mm.17708	11972	ATPase, H+ transporting, V0 subunit D isoform 1	Atp6v0d1	-0.293931	-3.08641	0.0223046	-3.73203
CX236015	Mm.33087	78906	RIKEN cDNA 9130017N09 gene	9130017N09Rik	-0.507903	-3.08597	0.0223096	-3.73284
CX242105	Mm.35039	67544;319284	RIKEN cDNA 4932442K08 gene	4932442K08Rik	0.393855	3.10116	0.0234383	-3.73536
CX236823	Mm.69	18221	Nuclear distribution gene C homolog (Aspergillus)	Nudc	-0.325302	-3.08386	0.0223857	-3.73681
CX238604	Mm.218946	74464	Zinc finger, SWIM domain containing 5	Zswim5	0.488929	3.08542	0.0285915	-3.74318
CX239090	Mm.380	20620	Polo-like kinase 2 (Drosophila)	Plk2	0.341653	3.09588	0.0235962	-3.745
CX241514	Mm.244261	71063	Zinc finger protein 597	Zfp597	-0.386008	-3.07885	0.0225858	-3.74625
CX238133	Mm.220946	11836	V-raf murine sarcoma 3611 viral oncogene homolog 1	Araf1	0.42054	3.07713	0.0226463	-3.7495
CX236264	Mm.259164	317717	SEC22 vesicle trafficking protein-like 2 (S. cerevisiae)	Sec22l2	-0.348156	-3.07564	0.0226972	-3.75231
CX237246	Mm.240336	268656	Serine palmitoyltransferase, long chain base subunit 1	Sptlc1	-0.350086	-3.13801	0.0265406	-3.7524
CX238534	Mm.3820	12764	Cytidine monophospho-N-acetylneuraminic acid synthetase	Cmas	0.289216	3.07454	0.022731	-3.75437
CX241868	Mm.12964	18193	Nuclear receptor-binding SET-domain protein 1	Nsd1	0.369494	3.07234	0.0228127	-3.75852
CX236601	Mm.292739	69870	RIKEN cDNA 2010003I19 gene	2010003I19Rik	-0.490703	-3.0698	0.0228861	-3.7633
CX236663	Mm.318042	15569	ELAV (embryonic lethal, abnormal vision, Drosophila)-like 2 (Hu antigen B)	Elavl2	-0.511048	-3.06918	0.0228959	-3.76447
CX240474	Mm.21414	12460	Copper chaperone for superoxide dismutase	Ccs	-0.346221	-3.06844	0.0229023	-3.76587
CX237361	Mm.292957	209011;17134	Sirtuin 7 (silent mating type information regulation 2, homolog) 7 (S. cerevisiae)	Sirt7	-0.329768	-3.0681	0.0229023	-3.76649
CX242292			#N/A	CX242292	0.388386	3.06685	0.0229299	-3.76885
CX241319	Mm.120151	214469	CDNA sequence BC043098	BC043098	0.553612	3.04899	0.0274375	-3.77054
CX238625	Mm.252171	67804	Sorting nexin 2	Snx2	-0.33994	-3.05471	0.0234221	-3.79169
CX241049	Mm.314288	94217;71565;76203	Low density lipoprotein-related protein 1B (deleted in tumors)	Lrp1b	0.619977	3.05358	0.0234421	-3.79381
CX237255	Mm.3913	13807	Enolase 2, gamma neuronal	Eno2	-0.539244	-3.05305	0.0234421	-3.79481
CX243790	Mm.27662	68948	RIKEN cDNA 1500011H22 gene	1500011H22Rik	-0.336072	-3.05303	0.0234421	-3.79485
CX236805	Mm.314113	170439	ELOVL family member 6, elongation of long chain fatty acids (yeast)	Elovl6	0.377809	3.04925	0.0235962	-3.80196
CX240889	Mm.288697	74011;104750	Solute carrier family 25, member 27	Slc25a27	-0.553769	-2.99225	0.0358121	-3.8059
CX242685	Mm.289662	13205;14209	Fibroblast growth factor inducible 14	Ddx3x	0.441793	3.04714	0.0236637	-3.80592
CX238396	Mm.20365	18951;14724	Septin 5	2005-09-05	-0.36135	-3.04638	0.0236844	-3.80736
CX243962	Mm.278458	14225	FK506 binding protein 1a	Fkbp1a	0.385274	3.04433	0.0237627	-3.81122
CX242964	Mm.29737	30853	Myeloid leukemia factor 2	Mlf2	0.414184	3.04106	0.0238965	-3.81737
CX236966	Mm.251908	56043	Aldo-keto reductase family 1, member E1	Akr1e1	0.421759	3.05544	0.0250536	-3.81884
CX235807	Mm.28825	19009	POU domain, class 6, transcription factor 1	Pou6f1	-0.363312	-3.03988	0.0239357	-3.81957
CX238355	Mm.333388	107932	Chromodomain helicase DNA binding protein 4	Chd4	-0.321899	-3.03771	0.0240129	-3.82366
CX238677	Mm.279907	27632	RD RNA-binding protein	Rdbp	0.30541	3.03757	0.0240129	-3.82391
CX241211	Mm.44606	56533	Regulator of G-protein signaling 17	Rgs17	0.408829	3.04935	0.0252615	-3.82996
CX243472	Mm.287210	230393	CDNA sequence BC057079	BC057079	-0.368228	-3.03261	0.0242258	-3.83325
CX241171	Mm.341423	238130;320418;70521	Dedicator of cytokinesis 4	Dock4	0.792211	3.0322	0.0242302	-3.83401
CX241794	Mm.35389	13063	Cytochrome c, somatic	Cycs	0.760266	3.03026	0.0243053	-3.83765
CX236133	Mm.7952	18616	Paternally expressed 3	Peg3	0.323235	3.02866	0.0243564	-3.84067
CX238661	Mm.262241	230775	Brain-specific angiogenesis inhibitor 2	Bai2	0.296181	3.02855	0.0243564	-3.84087
CX243824	Mm.269384	12840	Procollagen, type IX, alpha 2	Col9a2	-0.631005	-3.02679	0.0244236	-3.84418
CX239652	Mm.335385	66904;77696	Propionyl Coenzyme A carboxylase, beta polypeptide	Pccb	0.529842	3.02521	0.0244685	-3.84714
CX244129	Mm.331392	56692	Mitogen-activated protein kinase kinase 1 interacting protein 1	Map2k1ip1	0.453914	3.03616	0.0258361	-3.85401
CX242290	Mm.240329	71175	RIKEN cDNA 4933421G18 gene	4933421G18Rik	-0.35881	-3.02147	0.0246283	-3.85417
CX240280	Mm.299813	18102	Expressed in non-metastatic cells 1, protein	Nme1	0.569865	3.01616	0.0248628	-3.86414
CX236791	Mm.59167	17356;240024;74891	RIKEN cDNA 5033403D15 gene	Mllt4	0.382102	3.01376	0.0249614	-3.86864
CX236348	Mm.116749	18247	Ornithine decarboxylase antizyme 2	Oaz2	-0.290211	-3.01345	0.024962	-3.86923
CX238171	Mm.250004	353172;20398	Storage granule protein 23	Gars	0.447636	3.01188	0.0250183	-3.87216
CX237970	Mm.35817	52639	DNA segment, Chr 11, ERATO Doi 498, expressed	D11Ertd498e	-0.606101	-3.01135	0.0250183	-3.87317
CX238010	Mm.7726	73699	Protein phosphatase 2 (formerly 2A), regulatory subunit A (PR 65), beta isoform	Ppp2r1b	0.556978	3.00728	0.0317672	-3.87534
CX240345	Mm.324474	72193	Splicing factor, arginine/serine-rich 2, interacting protein	Sfrs2ip	0.384248	3.01005	0.0250536	-3.87561
CX239493	Mm.278560	66043	ATP synthase, H+ transporting, mitochondrial F1 complex, delta subunit	Atp5d	0.301203	3.00966	0.0250553	-3.87634
CX237846	Mm.34489	236733	Ubiquitin specific protease 11	Usp11	-0.398387	-3.00719	0.0251505	-3.88097
CX244018	Mm.6919	13191	Dynactin 1	Dctn1	-0.414714	-3.02004	0.026468	-3.88339
CX236492	Mm.331389	19055;75383	Protein phosphatase 3, catalytic subunit, alpha isoform	Ppp3ca	0.312121	3.00553	0.0252089	-3.88409
CX242926	Mm.333349	232341;73905	Protein kinase, lysine deficient 1	Prkwnk1	0.400626	3.03295	0.0280761	-3.89209
CX239290	Mm.297	11461	Actin, beta, cytoplasmic	Actb	-0.606695	-2.99382	0.0257444	-3.90606
CX236908	Mm.294457	69672	RIKEN cDNA 2310047H23 gene	2310047H23Rik	-0.303615	-2.99134	0.0258361	-3.91071
CX241647	Mm.293771	108645	Methionine adenosyltransferase II, beta	Mat2b	-0.25471	-2.98697	0.0260358	-3.9189
CX238212	Mm.370223	55946	Data not found	Ap3m1	0.271564	2.98666	0.026036	-3.91947
CX241796	Mm.333734	11540	Adenosine A2a receptor	Adora2a	0.368047	2.98458	0.0261239	-3.92337
CX239128	Mm.29471	66706	RIKEN cDNA 4733401H18 gene	4733401H18Rik	-0.4067	-2.98425	0.0261254	-3.92399
CX242437	Mm.133257	74763	RIKEN cDNA 1200013P24 gene	1200013P24Rik	-0.47235	-2.97979	0.0263318	-3.93235
CX240279	Mm.236553	13030	Cathepsin B	Ctsb	-0.490858	-2.97925	0.0263437	-3.93336
CX241476			#N/A	CX241476	0.341628	2.97893	0.0263447	-3.93396
CX236055	Mm.130235	223870;52631	SUMO1/sentrin specific protease 1	Senp1	0.482263	2.95376	0.0315033	-3.938
CX241885	Mm.30210	26443	Proteasome (prosome, macropain) subunit, alpha type 6	Psma6	0.365486	2.97611	0.026468	-3.93926
CX237655	Mm.2647	18643	Profilin 1	Pfn1	1.0379	2.97454	0.0265087	-3.94219
CX243919	Mm.132802	19330	RAB18, member RAS oncogene family	Rab18	0.351557	2.97446	0.0265087	-3.94235
CX243497	Mm.263189	66648;70531	RIKEN cDNA 5730494M16 gene	5730494M16Rik	0.315008	2.97389	0.0265223	-3.94341
CX239090	Mm.380	20620	Polo-like kinase 2 (Drosophila)	Plk2	0.430215	2.98708	0.0278255	-3.94343
CX239282	Mm.371610	56443	Actin related protein 2/3 complex, subunit 1A	Arpc1a	0.363222	2.97322	0.0265406	-3.94466
CX236882	Mm.274950	230598;22441	Nardilysin, N-arginine dibasic convertase, NRD convertase 1	Nrd1	-0.252612	-2.97279	0.0265406	-3.94546
CX238543	Mm.306673	208092	Similar to hypothetical protein FLJ11749	CX238543	0.420037	2.97119	0.0265979	-3.94847
CX237117	Mm.318331	66743;77332	RIKEN cDNA 4931406I20 gene	4931406I20Rik	0.302544	2.99979	0.029539	-3.9505
CX240576	Mm.38155	74192	Actin related protein 2/3 complex, subunit 5-like	Arpc5l	0.373339	2.9674	0.0267441	-3.95557
CX238073	Mm.102904	242466;77353	Zinc finger protein 462	Zfp462	0.35877	2.9771	0.0282103	-3.96159
CX239402	Mm.362217	102954	Nudix (nucleoside diphosphate linked moiety X)-type motif 10	Nudt10	0.381989	2.97437	0.0283354	-3.96655
CX237483	Mm.21613	19229;76098	PTK2 protein tyrosine kinase 2 beta	Ptk2b	-0.358977	-2.96009	0.027101	-3.96924
CX238274	Mm.275354	106248	Queuine tRNA-ribosyltransferase domain containing 1	Qtrtd1	0.396294	2.93455	0.0323603	-3.97173
CX243541	Mm.102203	13199	Dendrin	Ddn	0.397445	2.95763	0.0271971	-3.97386
CX237982	Mm.254267	170719;73184	Oxidation resistance 1	Oxr1	0.380245	2.95185	0.0274651	-3.98466
CX236196	Mm.4654	19259	Protein tyrosine phosphatase, non-receptor type 5	Ptpn5	-0.323682	-2.94985	0.0275539	-3.98841
CX240511	Mm.271301	109249	RIKEN cDNA 9430029L20 gene	9430029L20Rik	0.363077	2.94781	0.027645	-3.99223
CX243944	Mm.360223	230861	Eukaryotic translation initiation factor 4 gamma, 3	Eif4g3	-0.334647	-2.95997	0.0290255	-3.99275
CX239840	Mm.268328		Mus musculus, clone IMAGE:1429179, mRNA	CX239840	0.48659	2.93016	0.0353219	-4.00573
CX243630	Mm.87773	22027;21361	Tumor rejection antigen gp96	Tra1	0.431772	2.93912	0.0280651	-4.00847
CX235520	Mm.29140	67389	RIKEN cDNA 1110035L05 gene	1110035L05Rik	-0.355598	-2.93879	0.0280651	-4.0091
CX239907	Mm.329515	98214;11352	V-abl Abelson murine leukemia viral oncogene 2 (arg, Abelson-related gene)	AA536808	0.422408	2.93858	0.0280651	-4.00949
CX243012	Mm.279782	54683	Peroxiredoxin 5	Prdx5	-0.364194	-2.93835	0.0280651	-4.00991
CX238420	Mm.193181	67308	Mitochondrial ribosomal protein L46	Mrpl46	-0.381207	-2.93532	0.0281912	-4.01558
CX236476	Mm.288282	11658;320847;320121	Activated leukocyte cell adhesion molecule	Alcam	-0.35033	-2.9351	0.0281912	-4.016
CX240419	Mm.343857	70207	RIKEN cDNA 2310066I18 gene	2310066I18Rik	-0.64024	-2.957	0.0313898	-4.0258
CX241561	Mm.300225	19653	RNA binding motif protein 4	Rbm4	0.442081	2.92664	0.0285915	-4.03179
CX241338	Mm.178115	74766	RIKEN cDNA 1300010K09 gene	1300010K09Rik	-0.351202	-2.92385	0.0287168	-4.037
CX242910	Mm.235792	225651;106944	Metallophosphoesterase 1	Mppe1	-0.364211	-2.93486	0.0302018	-4.03837
CX244165	Mm.293470	71911;436352	3-hydroxybutyrate dehydrogenase (heart, mitochondrial)	Bdh	0.300497	2.93239	0.0303062	-4.04285
CX242086	Mm.268902	12890	Complexin 2	Cplx2	-0.405844	-2.91596	0.0291163	-4.05174
CX241489	Mm.371592	22187	Ubiquitin B	Ubb	0.440637	2.90254	0.0366268	-4.05239
CX238203	Mm.2902	19275	Protein tyrosine phosphatase, receptor type, N	Ptprn	0.346175	2.9136	0.0292303	-4.05615
CX242927	Mm.23528	56361;320156	Pseudouridine synthase 1	Pus1	-0.321426	-2.91117	0.0293487	-4.06069
CX244131	Mm.274646	78618;72777	Centaurin, beta 2	Centb2	-0.419578	-2.83232	0.0439876	-4.06383
CX242770	Mm.358940	268934	Glutamate receptor, metabotropic 4	Grm4	-0.414892	-2.87998	0.0350201	-4.06742
CX241118	Mm.296617	71560;108788	RIKEN cDNA 4631416L12 gene	8430436L14Rik	0.380254	2.90744	0.029539	-4.06764
CX238985	Mm.271947	16765	Stathmin 1	Stmn1	-0.354447	-2.90211	0.0298056	-4.07757
CX235510	Mm.31643	66801	Prkr interacting protein 1 (IL11 inducible)	Prkrip1	0.271584	2.89716	0.0300549	-4.0868
CX243462	Mm.14616	54633	Polyglutamine binding protein 1	Pqbp1	0.383948	2.89712	0.0300549	-4.08688
CX242805	Mm.247837	59046;108913	CAMP-regulated phosphoprotein 19	Arpp19	0.616423	2.90769	0.0313898	-4.08766
CX235611	Mm.29192	70223	Asparaginyl-tRNA synthetase	Nars	0.331207	2.89644	0.0300768	-4.08815
CX236083	Mm.29729	57776	Tweety homolog 1 (Drosophila)	Ttyh1	-0.240583	-2.89542	0.0301185	-4.09006
CX242750	Mm.280557	213084;103873	Cyclin-dependent kinase-like 3	Cdkl3	0.467815	2.89546	0.0405729	-4.09421
CX240939	Mm.335065	64011	Neurogranin	Nrgn	0.648839	2.86373	0.0357653	-4.09588
CX236678	Mm.358942	269713	Cytoplasmic linker 2	Cyln2	-0.368661	-2.89125	0.0303062	-4.09782
CX236382	Mm.27291	53414	Bystin-like	Bysl	0.352999	2.89033	0.030342	-4.09953
CX239065	Mm.23671	66995	RIKEN cDNA 1500031H04 gene	1500031H04Rik	-0.299648	-2.88766	0.0304791	-4.10452
CX235741			#N/A	CX235741	0.339003	2.8868	0.0305118	-4.10612
CX235443	Mm.157119	20661	Sortilin 1	Sort1	-0.421552	-2.88591	0.0305461	-4.10777
CX237023	Mm.20343	19763	Ring finger protein 1	Ring1	0.240558	2.88462	0.0306037	-4.11017
CX240452	Mm.218473	26943;68386	Tumor differentially expressed 1	Tde1	0.326924	2.88321	0.0306684	-4.1128
CX242726	Mm.17875	69906	Mitochondrial folate transporter/carrier	Mftc	-0.333184	-2.88272	0.0306803	-4.11372
CX238312			#N/A	CX238312	0.317149	2.85281	0.0362844	-4.11501
CX238655	Mm.597	18476	Platelet-activating factor acetylhydrolase, isoform 1b, alpha1 subunit	Pafah1b3	-0.333216	-2.8797	0.0308379	-4.11934
CX240372	Mm.247564	207728	Phosphodiesterase 2A, cGMP-stimulated	Pde2a	0.250066	2.87942	0.0308379	-4.11986
CX633006			#N/A	CX633006	0.377995	2.87874	0.0308606	-4.12112
CX237197	Mm.371682	213827	Archain 1	Arcn1	0.464349	2.93905	0.0383215	-4.1281
CX244248	Mm.41711	224938	Praja 2, RING-H2 motif containing	Pja2	0.327657	2.84454	0.0367176	-4.12947
CX237234	Mm.358730	69714	TCF3 (E2A) fusion partner	Tfpt	-0.325468	-2.87407	0.031117	-4.12982
CX241524	Mm.261818	70510	Ring finger protein 167	Rnf167	-0.428244	-2.8711	0.031275	-4.13535
CX241961	Mm.256034	12462	Chaperonin subunit 3 (gamma)	Cct3	0.275409	2.87032	0.0313037	-4.13679
CX243567	Mm.292530	23994	DAZ associated protein 2	Dazap2	0.482797	2.879	0.0327016	-4.13966
CX236727	Mm.11688	215210	Transmembrane protein induced by tumor necrosis factor alpha	Tmpit	0.326172	2.86781	0.0313898	-4.14146
CX242108	Mm.28270	71702	Cell division cycle 5-like (S. pombe)	Cdc5l	0.459034	2.86766	0.0313898	-4.14176
CX244204	Mm.31	12054	B-cell CLL/lymphoma 7B	Bcl7b	-0.264458	-2.86765	0.0313898	-4.14177
CX241011	Mm.229444	230101	Glucosidase beta 2	Gba2	-0.375489	-2.86609	0.0314515	-4.14467
CX236690	Mm.290578	11655;75012	Aminolevulinic acid synthase 1	Alas1	0.300809	2.86498	0.0315001	-4.14673
CX238045	Mm.270186	245688;353170;102881	Retinoblastoma binding protein 7	Rbbp7	0.391544	2.8642	0.0315033	-4.14819
CX235534	Mm.220946	11836	V-raf murine sarcoma 3611 viral oncogene homolog 1	Araf1	0.45287	2.86406	0.0315033	-4.14844
CX235558	Mm.354643	15441;69594	Heterochromatin protein 1, binding protein 3	Hp1bp3	0.337539	2.86316	0.0315401	-4.15013
CX243417	Mm.6904	14184	Fibroblast growth factor receptor 3	Fgfr3	0.27038	2.86187	0.0315937	-4.15253
CX633009			#N/A	CX633009	-0.346074	-2.86168	0.0315937	-4.15287
CX242861	Mm.260183	11856	Amelogenin X chromosome	Arhgap6	-0.429835	-2.86075	0.0316323	-4.15461
CX241366	Mm.332776		Transcribed locus, moderately similar to XP_523381.1 LOC467989 [Pan troglodytes]	CX241366	0.416403	2.86038	0.0316368	-4.15529
CX243150	Mm.154660	18791	Plasminogen activator, tissue	Plat	0.367143	2.86001	0.0316417	-4.15597
CX238001	Mm.258204	22608;73541	Nuclease sensitive element binding protein 1	Nsep1	0.590865	2.82639	0.0376481	-4.1612
CX237757	Mm.217547	103573;103609	Exportin 1, CRM1 homolog (yeast)	Xpo1	-0.405568	-2.85681	0.031799	-4.16193
CX238137	Mm.29954	207212;101571	Rho guanine nucleotide exchange factor (GEF) 17	Arhgef17	-0.324814	-2.8613	0.0336658	-4.17169
CX241771	Mm.29965	67959;72802	RIKEN cDNA 2410104I19 gene	2410104I19Rik	0.324719	2.84935	0.0322327	-4.17579
CX236361	Mm.277906	277250	Jumonji domain containing 1B	Jmjd1b	0.38371	2.84772	0.0323147	-4.17883
CX236834	Mm.5903	14731	GPI anchor attachment protein 1	Gpaa1	-0.350214	-2.84624	0.03237	-4.18158
CX241408	Mm.146001	101333	Expressed sequence AW123240	AW123240	-0.295328	-2.86619	0.0356491	-4.18524
CX244299			#N/A	CX244299	0.423952	2.84255	0.0325766	-4.18842
CX240111	Mm.371631	68036	RIKEN cDNA 3110006P09 gene	3110006P09Rik	0.302506	2.84212	0.0325766	-4.18922
CX243301	Mm.205937	67889	RNA binding motif protein 18	Rbm18	-0.399265	-2.84201	0.0325766	-4.18943
CX236016	Mm.261554	17828	Muted	Muted	0.295438	2.83424	0.0330222	-4.20386
CX240462	Mm.41063	21848;71511	Tripartite motif protein 24	Trim24	0.273284	2.84134	0.0346343	-4.20777
CX235823	Mm.292751	226971	Pleckstrin homology domain containing, family B (evectins) member 2	Plekhb2	0.272991	2.83148	0.0331768	-4.20898
CX237293	Mm.44095	73032	RIKEN cDNA 2900074C18 gene	2900074C18Rik	-0.45066	-2.83106	0.0331848	-4.20975
CX241033	Mm.233067	229512	CDNA sequence BC024683	BC024683	-0.572871	-2.80786	0.0415878	-4.21215
CX242325	Mm.269245	140481;73354	Mannosidase 2, alpha 2	Man2a2	-0.356501	-2.82609	0.0334799	-4.21898
CX240738	Mm.27199	216001	Calcium binding atopy-related autoantigen 1	Cbara1	-0.378479	-2.82485	0.03354	-4.22127
CX243107	Mm.21652	74022	RIKEN cDNA 3930401K13 gene	3930401K13Rik	0.335301	2.82113	0.0337397	-4.22817
CX241842	Mm.359305	433369	LOC433369	CX241842	-0.374273	-2.8199	0.0338	-4.23045
CX236333	Mm.270259	235072;399640	Septin 7	2005-09-07	0.292524	2.81922	0.03382	-4.23172
CX240728	Mm.24661	100090	GLI-Kruppel family member HKR3	Hkr3	-0.38005	-2.81902	0.03382	-4.23209
CX239491	Mm.119462	227632	RIKEN cDNA C030030G16 gene	C030030G16Rik	0.290514	2.82722	0.0353219	-4.23327
CX237744	Mm.291979	213673;16121	RIKEN cDNA 9530068E07 gene	9530068E07Rik	-0.444613	-2.82677	0.0353219	-4.23409
CX236159	Mm.293255	68618	RIKEN cDNA 1110012L19 gene	1110012L19Rik	-0.368757	-2.81774	0.0338835	-4.23446
CX241810	Mm.3896	13392	Distal-less homeobox 2	Dlx2	0.329499	2.81647	0.0339305	-4.23681
CX242332	Mm.22891	54158;434002	Coatomer protein complex, subunit gamma 2, antisense 2	Copg2as2	-0.337451	-2.81644	0.0339305	-4.23688
CX241103	Mm.29280	242773	Deleted in neuroblastoma 5	Dnb5	-0.280172	-2.81509	0.0339983	-4.23936
CX236220	Mm.12407	12913	CAMP responsive element binding protein 3	Creb3	-0.39419	-2.81422	0.0340363	-4.24099
CX239931	Mm.147091	14007;320325;399590	RIKEN cDNA D230046B21 gene	Cugbp2	-0.278274	-2.81302	0.0340951	-4.24321
CX239823	Mm.25181	230594;320841	Zinc finger, CCHC domain containing 11	Zcchc11	0.445382	2.80963	0.0342954	-4.24949
CX242211	Mm.252497	16561;399579	Kinesin family member 1B	Kif1b	-0.361603	-2.80787	0.034391	-4.25275
CX242937	Mm.30156	56213	Protease, serine, 11 (Igf binding)	Prss11	-0.292045	-2.80398	0.0346256	-4.25995
CX243433	Mm.10800	16525	Potassium channel, subfamily K, member 1	Kcnk1	0.349953	2.8037	0.0346256	-4.26047
CX237859	Mm.33196	214579;73326	RIKEN cDNA 1700047I16 gene	Aldh5a1	0.483285	2.8025	0.0346667	-4.26269
CX239365	Mm.27656	72323	Ankyrin repeat and SOCS box-containing protein 6	Asb6	0.532103	2.76718	0.0409573	-4.26455
CX242236	Mm.8356	94178;72356	Mucolipin 1	Mcoln1	-0.277979	-2.80131	0.0347254	-4.26489
CX237105	Mm.138617	269704;319668	RIKEN cDNA D930038J03 gene	AW060232	0.598422	2.80104	0.0347254	-4.2654
CX241040	Mm.372711		Transcribed locus, strongly similar to XP_130428.3 RIKEN cDNA 5730505K17 gene [Mus musculus]	CX241040	0.48826	2.80563	0.0364012	-4.27222
CX241698	Mm.218203	59287	Nicastrin	Ncstn	0.292846	2.79714	0.0349628	-4.27261
CX243416	Mm.982	13609	Endothelial differentiation sphingolipid G-protein-coupled receptor 1	Edg1	0.346375	2.79528	0.0350483	-4.27605
CX241098	Mm.906	17242	Midkine	Mdk	-0.428677	-2.79325	0.0351588	-4.27981
CX241803	Mm.10091	18769	Protein kinase inhibitor, gamma	Pkig	0.284413	2.79305	0.0351588	-4.28019
CX237010	Mm.23671	66995	RIKEN cDNA 1500031H04 gene	1500031H04Rik	-0.33074	-2.80115	0.0366419	-4.2803
CX242015	Mm.246009	13731	Epithelial membrane protein 2	Emp2	0.267205	2.79141	0.0352488	-4.28322
CX242945	Mm.332102	269608	CDNA sequence BC023181	BC023181	-0.329656	-2.79087	0.0352661	-4.28422
CX633017			#N/A	CX633017	-0.254876	-2.7888	0.0353289	-4.28805
CX242486	Mm.248646	68742	RIKEN cDNA 1110032O16 gene	1110032O16Rik	-0.369589	-2.83954	0.0436182	-4.28929
CX244301	Mm.202774	93686;77135;105971;74613	RNA binding motif protein 9	Rbm9	0.35211	2.78435	0.0356007	-4.29626
CX241498	Mm.332295	100732	Microtubule-associated protein, RP/EB family, member 3	Mapre3	-0.284253	-2.78417	0.0356007	-4.29661
CX243428	Mm.332838	14806;319306	RIKEN cDNA A730099G02 gene	Grik2	-0.369373	-2.79067	0.0372312	-4.29917
CX237471			#N/A	CX237471	-0.281188	-2.78255	0.0356718	-4.2996
CX240810	Mm.359010	320349;329333	Data not found	6430543K15Rik	0.311527	2.788	0.0373543	-4.30398
CX243442	Mm.279158	72519	RIKEN cDNA 2610319K07 gene	2610319K07Rik	0.296613	2.77888	0.0358606	-4.30638
CX240570	Mm.315430	66494	RIKEN cDNA 2610524G07 gene	2610524G07Rik	0.252784	2.77862	0.0358606	-4.30685
CX242405	Mm.29183	27398	Mitochondrial ribosomal protein L2	Mrpl2	0.259981	2.77812	0.0358758	-4.30779
CX244276	Mm.20818	67898	RIKEN cDNA 2600002E23 gene	2600002E23Rik	-0.265001	-2.77623	0.0359732	-4.31128
CX242953	Mm.279256	29812	N-myc downstream regulated gene 3	Ndrg3	-0.287035	-2.77612	0.0359732	-4.31148
CX239770	Mm.88349	71817	RIKEN cDNA 3200001F09 gene	3200001F09Rik	-0.324084	-2.77499	0.0360308	-4.31356
CX239826	Mm.3172	14790	Gene rich cluster, C10 gene	Grcc10	0.258363	2.77378	0.0360944	-4.31581
CX244166	Mm.124373	106583	RNA binding motif protein 16	Rbm16	0.453435	2.74496	0.0454757	-4.31804
CX237214	Mm.309975	21961	Tensin	Tns	-0.348423	-2.78898	0.039807	-4.32034
CX242969	Mm.197534	108100	Brain-specific angiogenesis inhibitor 1-associated protein 2	Baiap2	-0.326687	-2.76571	0.0365897	-4.33071
CX238833	Mm.152289	214931	F-box and leucine-rich repeat protein 16	Fbxl16	-0.520301	-2.74592	0.0492051	-4.33595
CX241111	Mm.254515	13356	DiGeorge syndrome critical region gene 2	Dgcr2	-0.253977	-2.75988	0.0369158	-4.34146
CX242873	Mm.27591	66413	RIKEN cDNA 2400006A19 gene	2400006A19Rik	0.326356	2.75806	0.0370233	-4.34482
CX241614	Mm.5286	11837	Acidic ribosomal phosphoprotein P0	Arbp	-0.396732	-2.65572	0.0554066	-4.34825
CX633040			#N/A	CX633040	-0.484275	-2.76288	0.0388407	-4.34918
CX242315	Mm.240548	207777	Benzodiazapine receptor associated protein 1	Bzrap1	-0.413815	-2.75539	0.0371901	-4.34974
CX241839	Mm.236211	230753	Thyroid hormone receptor associated protein 3	Thrap3	0.383554	2.72574	0.0466997	-4.35034
CX243734	Mm.18396	399566	BTB (POZ) domain containing 6	Btbd6	-0.767558	-2.75485	0.0372087	-4.35074
CX236802	Mm.119343	105014	Retinol dehydrogenase 14 (all-trans and 9-cis)	Rdh14	0.51077	2.6526	0.0556036	-4.35327
CX236786	Mm.28204	226154	Leucine zipper, putative tumor suppressor 2	Lzts2	-0.312932	-2.75333	0.037276	-4.35354
CX235527	Mm.288573	219094	RIKEN cDNA 9130227C08 gene	9130227C08Rik	-0.460971	-2.76015	0.039008	-4.35408
CX243445	Mm.29473	56447	Coatomer protein complex, subunit zeta 1	Copz1	-0.369996	-2.75168	0.0373543	-4.35658
CX238275	Mm.220242	109676;77967	Ankyrin 2, brain	Ank2	-0.424564	-2.7511	0.0373745	-4.35766
CX240985	Mm.259318	218772	Retinoic acid receptor, beta	Rarb	0.269243	2.76543	0.0410412	-4.36146
CX237665	Mm.281651	20616	Synaptosomal-associated protein 91	Snap91	-0.270604	-2.74899	0.0374863	-4.36154
CX241573	Mm.27567	233204	TBC1 domain family, member 17	Tbc1d17	-0.398207	-2.74896	0.0374863	-4.3616
CX243326	Mm.210479		Transcribed locus	CX243326	-0.33462	-2.75536	0.039295	-4.36269
CX240107	Mm.28883	23986	Peroxisomal delta3, delta2-enoyl-Coenzyme A isomerase	Peci	0.280354	2.74698	0.0376063	-4.36524
CX238430	Mm.24873	68147	Nucleolar protein family A, member 1 (H/ACA small nucleolar RNPs)	Nola1	-0.248849	-2.74474	0.0377262	-4.36938
CX241813	Mm.150373	22428	Dynactin 6	Dctn6	0.468206	2.74345	0.0377978	-4.37174
CX240763	Mm.273538	22154	Tubulin, beta 5	Tubb5	-0.600694	-2.74283	0.0378226	-4.37289
CX236487			#N/A	CX236487	-0.409083	-2.73782	0.0381607	-4.38211
CX242377	Mm.39703	243853	Fukutin related protein	Fkrp	0.538773	2.71384	0.0513079	-4.38773
CX236112	Mm.65337	228550	Inositol 1,4,5-trisphosphate 3-kinase A	Itpka	0.350091	2.7347	0.0383459	-4.38786
CX242624	Mm.312227	225215	CDNA sequence BC003885	BC003885	0.964839	2.73996	0.0402048	-4.39034
CX241127	Mm.293316	68939	RAS-like, family 11, member B	Rasl11b	-0.281297	-2.73742	0.0403079	-4.39489
CX238241	Mm.255649	74203	Eukaryotic translation initiation factor 4E nuclear import factor 1	Eif4enif1	0.611381	2.72995	0.03867	-4.3966
CX243963	Mm.15351	68839	RIKEN cDNA 1110054N06 gene	1110054N06Rik	-0.808152	-2.69687	0.0485697	-4.39881
CX240595	Mm.206054		Transcribed locus	CX240595	0.30458	2.73425	0.0405203	-4.40058
CX239142	Mm.299167	69860	RIKEN cDNA 2010003J03 gene	2010003J03Rik	-0.464931	-2.7245	0.039008	-4.40663
CX242453	Mm.327529	54632	Ftsj homolog 1 (E. coli)	Ftsj1	0.386372	2.72375	0.0390426	-4.408
CX242796	Mm.241365	56205	Endosulfine alpha	Ensa	0.294518	2.68359	0.0462655	-4.40986
CX243023	Mm.87660	70727	RasGEF domain family, member 1A	Rasgef1a	0.489698	2.71722	0.0394844	-4.42001
CX242598	Mm.35705	22401;67576	Wild-type p53-induced gene 1	Wig1	0.305773	2.71662	0.0395085	-4.42111
CX243241	Mm.239765	433144	Similar to RIKEN cDNA 2310042M24	CX243241	0.353443	2.71488	0.0396174	-4.42431
CX240332	Mm.333406	12444	Cyclin D2	Ccnd2	-0.556609	-2.71223	0.0397949	-4.42918
CX236254	Mm.247752	16581	Kinesin family member C2	Kifc2	0.476143	2.71177	0.039807	-4.43002
CX238944	Mm.24395	67460	2,4-dienoyl CoA reductase 1, mitochondrial	Decr1	0.27481	2.71133	0.039807	-4.43083
CX633063			#N/A	CX633063	0.389221	2.60353	0.0595162	-4.43207
CX239874	Mm.173271	54343;76012	Activating transcription factor 7 interacting protein	Atf7ip	0.423065	2.70953	0.0399148	-4.43414
CX238429	Mm.277408	17222	Anaphase promoting complex subunit 1	Anapc1	0.28781	2.70596	0.0401632	-4.4407
CX238395	Mm.132237	212307	Microtubule-associated protein, RP/EB family, member 2	Mapre2	-0.257023	-2.70411	0.0402617	-4.4441
CX242153			#N/A	CX242153	0.317205	2.70304	0.0403008	-4.44604
CX242485	Mm.293552	244723;77247	RIKEN cDNA A030009A06 gene	A030009A06Rik	-0.388123	-2.70304	0.0403008	-4.44605
CX242154	Mm.248796	29859	Sulfotransferase family 4A, member 1	Sult4a1	-0.407516	-2.69831	0.0405771	-4.45473
CX238629	Mm.17156	320595;70562	PHD finger protein 8	Phf8	0.253183	2.69785	0.0405911	-4.45557
CX242254	Mm.310434	381045;77944	RIKEN cDNA A930007B11 gene	AI413631	-0.284704	-2.69587	0.0407222	-4.45921
CX239898	Mm.41450	105351	Expressed sequence AW209491	AW209491	0.240008	2.69526	0.0407475	-4.46032
CX240725	Mm.26722	29811	N-myc downstream regulated gene 2	Ndrg2	0.243241	2.69485	0.0407578	-4.46107
CX243228	Mm.294138	51792	Protein phosphatase 2 (formerly 2A), regulatory subunit A (PR 65), alpha isoform	Ppp2r1a	0.329509	2.69403	0.0407921	-4.46258
CX242415			#N/A	CX242415	-0.428372	-2.69386	0.0407921	-4.46289
CX241074	Mm.153405	228662	BTB (POZ) domain containing 3	Btbd3	-0.417225	-2.69339	0.040807	-4.46375
CX633012			#N/A	CX633012	-0.397933	-2.69097	0.0409573	-4.46818
CX239029	Mm.179011	22325	Vav2 oncogene	Vav2	-0.344178	-2.71405	0.0474546	-4.46914
CX236174	Mm.273379	69178	Sorting nexin 5	Snx5	0.408413	2.68979	0.0410214	-4.47036
CX240800	Mm.29814	60409	Trafficking protein particle complex 4	Trappc4	0.356323	2.68794	0.0411222	-4.47375
CX240681	Mm.28955	67739	RIKEN cDNA 4930570C03 gene	4930570C03Rik	-0.308622	-2.68632	0.0412266	-4.47672
CX236285	Mm.40173	382571	Potassium voltage-gated channel, subfamily F, member 1	Kcnf1	-0.318345	-2.64299	0.0490199	-4.48014
CX244068	Mm.166858	80283	Ankyrin repeat and BTB (POZ) domain containing 1	Abtb1	-0.257365	-2.68433	0.0413598	-4.48036
CX243092	Mm.272582	18642	Phosphofructokinase, muscle	Pfkm	-0.233754	-2.68355	0.0413989	-4.48178
CX243098			#N/A	CX243098	0.367537	2.6819	0.0415066	-4.48481
CX633020			#N/A	CX633020	-0.415865	-2.67697	0.0418498	-4.49383
CX242946	Mm.1104	22201	Ubiquitin-activating enzyme E1, Chr X	Ube1x	-0.280061	-2.6748	0.0419877	-4.49781
CX236896	Mm.276255	66990	RIKEN cDNA 2410001H17 gene	2410001H17Rik	0.279805	2.67468	0.0419877	-4.49803
CX242866	Mm.132237	212307	Microtubule-associated protein, RP/EB family, member 2	Mapre2	0.270834	2.67354	0.0420563	-4.50011
CX238847	Mm.271854	16971	Low density lipoprotein receptor-related protein 1	Lrp1	-0.574901	-2.6362	0.0526982	-4.50046
CX236758	Mm.3217	11898	Argininosuccinate synthetase 1	Ass1	-0.382018	-2.67188	0.0421665	-4.50316
CX235772	Mm.222825	71853	Thioredoxin domain containing 7	Txndc7	-0.266056	-2.67052	0.0422524	-4.50563
CX238476	Mm.277857	15488	Hydroxysteroid (17-beta) dehydrogenase 4	Hsd17b4	-0.262278	-2.66879	0.0423686	-4.50881
CX241553	Mm.89888	14629;28039	Glutamate-cysteine ligase, catalytic subunit	Gclc	-0.290561	-2.66805	0.0424057	-4.51015
CX236367	Mm.294753	56722	LPS-induced TN factor	Litaf	0.461738	2.66683	0.0447292	-4.52117
CX240554	Mm.331389	19055;75383	Protein phosphatase 3, catalytic subunit, alpha isoform	Ppp3ca	0.373718	2.66162	0.0428988	-4.5219
CX238525	Mm.24738	382985	Ribonucleotide reductase M2 B (TP53 inducible)	Rrm2b	-0.350925	-2.65882	0.0431037	-4.52704
CX241272	Mm.4651	16579	Kinesin-associated protein 3	Kifap3	-0.276083	-2.65702	0.0432272	-4.53032
CX239104	Mm.291192	56374	Open reading frame 18	ORF18	-0.337407	-2.65568	0.0433138	-4.53276
CX241073	Mm.44231	216164	Downstream of Stk11	Dos	-0.257412	-2.65371	0.0434524	-4.53636
CX236252	Mm.349959	77531	RIKEN cDNA C030032C09 gene	C030032C09Rik	0.303927	2.61444	0.0543351	-4.53682
CX241526	Mm.40246	268777	Hypothetical protein A930012M17	A930012M17	-0.266786	-2.65106	0.0436252	-4.54121
CX239573	Mm.290578	11655;75012	Aminolevulinic acid synthase 1	Alas1	0.290833	2.65515	0.0455524	-4.542
CX236211	Mm.23894	56749	Dihydroorotate dehydrogenase	Dhodh	0.360305	2.64976	0.0437093	-4.54357
CX240096	Mm.4068	12915;69250	CAMP responsive element binding protein-like 1	Crebl1	0.248896	2.6536	0.045635	-4.54476
CX238132	Mm.360502		CDNA, clone:Y1G0145N08, strand:unspecified	CX238132	-0.327093	-2.64768	0.0438584	-4.54738
CX238594	Mm.294138	51792	Protein phosphatase 2 (formerly 2A), regulatory subunit A (PR 65), alpha isoform	Ppp2r1a	0.314215	2.64708	0.0438853	-4.54846
CX241053	Mm.254979	67515	RIKEN cDNA 2900001O04 gene	2900001O04Rik	0.302791	2.65028	0.045866	-4.55068
CX238707	Mm.28393	20751	Sepiapterin reductase	Spr	0.281631	2.64573	0.0439742	-4.55092
CX242511	Mm.323386	319622;330636;434231	RIKEN cDNA E030018N11 gene	E030018N11Rik	-0.429488	-2.6473	0.0460914	-4.55598
[truncated: 4,937 more rows]
